# Supplementary material for: Human capital and regional disparities: Advancing accounting frameworks with education, health, and population dynamics
Source: PLoS One. 2025 Mar 6;20(3):e0315166. doi: 10.1371/journal.pone.0315166 (PMC11884694; doi:10.1371/journal.pone.0315166)
Supplement: S2 File — This file contains the detailed dataset of global human capital. (CSV) [file pone.0315166.s002.csv]

Country	year	Population (1000)	Male SLE	Female SLE	Male remaining work year T	Female remaining work year T	Male LE	Female LE	Unit price	Male h	Male stock (1000)	Male price	Female h	Female stock (1000)	Female price	HC	incomgrp	region	G2
Afghanistan	1990	10695	3.496544075	1.870522739	29.22463059	5.484076496	50.65417316	53.08756144	397563.0066	1.346092898	4483.497995	4287127.159	1.17233142	4486.38401	1742657.292	35039246900	Low income	South Asia
Afghanistan	1991	10745	3.276366601	1.753930355	29.20775586	5.402876573	50.65417316	53.08756144	397563.0066	1.321134928	4826.428948	4286567.239	1.160770583	4791.547975	1722332.957	36912135331	Low income	South Asia
Afghanistan	1992	12057	3.548209487	1.5552746	28.90858247	5.325977143	50.65417316	53.08756144	397563.0066	1.352017345	5056.649008	4276505.862	1.14133467	5195.841992	1702955.273	39335946148	Low income	South Asia
Afghanistan	1993	14004	3.750326165	1.375243062	28.87717006	5.278159058	50.65417316	53.08756144	397563.0066	1.375445562	5541.725003	4275434.526	1.124002145	5890.735007	1690841.695	43784219127	Low income	South Asia
Afghanistan	1994	15456	4.927612361	2.084606101	28.56385439	5.187709206	50.65417316	53.08756144	397563.0066	1.520207822	5743.550979	4264590.705	1.193859718	6072.117037	1667793.285	49326069800	Low income	South Asia
Afghanistan	1995	16419	4.984171693	2.334418453	29.16548929	5.227576463	53.16096186	55.93381266	397563.0066	1.527533883	6117.575984	4285161.263	1.219481256	6442.32501	1677974.093	53226653467	Low income	South Asia
Afghanistan	1996	17107	4.712998232	1.804462132	29.18272095	5.163894345	53.16096186	55.93381266	397563.0066	1.4927273	6338.600004	4285735.075	1.165767049	6684.597015	1661695.26	53499837878	Low income	South Asia
Afghanistan	1997	17789	4.518412323	1.326394527	29.20694605	5.126131156	53.16096186	55.93381266	397563.0066	1.468240944	6471.394055	4286540.349	1.119344823	7156.016016	1652000.289	53961448874	Low income	South Asia
Afghanistan	1998	18493	4.354478905	0.877083423	29.53106404	5.06777742	53.16096186	55.93381266	397563.0066	1.447923856	6864.535956	4297156.451	1.077401465	7301.061979	1636957.76	55587432140	Low income	South Asia
Afghanistan	1999	19263	4.17876953	0.446953253	29.56606766	5.05044231	53.16096186	55.93381266	397563.0066	1.426459372	6993.658012	4298285.552	1.038721912	7808.604981	1632474.692	56121374908	Low income	South Asia
Afghanistan	2000	19543	3.869925747	0.124460822	30.1289447	5.19275104	55.31432097	58.28916597	397563.0066	1.389499609	7188.443995	4315988.244	1.010635327	8048.364989	1669082.713	56685813861	Low income	South Asia
Afghanistan	2001	19689	3.786157716	0.029091042	30.16986865	5.20171016	55.31432097	58.28916597	397563.0066	1.379641118	7482.744017	4317242.59	1.002475798	8371.415972	1671372.607	58595455687	Low income	South Asia
Afghanistan	2002	21000	6.696086233	2.716703628	29.31499477	5.139071514	55.31432097	58.28916597	397563.0066	1.766795281	6880.176947	4290111.905	1.259758213	7668.908935	1655325.982	68142073894	Low income	South Asia
Afghanistan	2003	22645	7.988825591	4.280941056	28.99225877	5.13194393	55.31432097	58.28916597	397563.0066	1.972003784	6929.14697	4279345.766	1.438901521	7699.60602	1653494.634	76793307072	Low income	South Asia
Afghanistan	2004	23554	9.792869543	4.020677292	28.22251875	5.194813668	55.31432097	58.28916597	397563.0066	2.298815318	6649.006006	4252443.749	1.407419055	8063.783986	1669610.062	83946519305	Low income	South Asia
Afghanistan	2005	24411	8.911918924	4.786357302	29.19635596	5.3103664	57.76596535	61.02369426	397563.0066	2.132965166	7252.549939	4286188.524	1.502064313	8041.208904	1699006.073	86826217643	Low income	South Asia
Afghanistan	2006	25443	9.822440783	5.496685712	28.7386943	5.393665833	57.76596535	61.02369426	397563.0066	2.304600786	7112.474073	4270677.489	1.595549651	8295.393025	1720018.639	92768110323	Low income	South Asia
Afghanistan	2007	25903	9.729073131	5.379104629	28.68745351	5.493901986	57.76596535	61.02369426	397563.0066	2.286383282	7250.664028	4268902.98	1.579682525	8531.312016	1745107.111	94287404661	Low income	South Asia
Afghanistan	2008	26427	10.50862654	5.997645883	28.22337535	5.550053166	57.76596535	61.02369426	397563.0066	2.443015791	7055.831052	4252474.675	1.664958004	8373.217995	1759068.264	97825330371	Low income	South Asia
Afghanistan	2009	27385	10.55875137	6.269965773	28.18829633	5.688473154	57.76596535	61.02369426	397563.0066	2.453446734	7199.150965	4251206.339	1.703946601	8623.557983	1793201.071	1.01E+11	Low income	South Asia
Afghanistan	2010	28190	11.16860379	6.844327185	26.9449546	5.239367648	60.26538298	63.79286741	397563.0066	2.583981229	7388.974931	4203719.23	1.789198601	8507.0919	1680978.575	1.06E+11	Low income	South Asia
Afghanistan	2011	29249	10.82543837	7.057897009	26.94802734	5.329682039	60.26538298	63.79286741	397563.0066	2.509697584	7699.081043	4203842.882	1.821975306	8856.381063	1703891.767	1.09E+11	Low income	South Asia
Afghanistan	2012	30466	11.38613537	7.487127377	26.93191746	5.441681876	60.26538298	63.79286741	397563.0066	2.63220397	8069.075004	4203194.235	1.889676834	9250.216967	1732063.423	1.20E+11	Low income	South Asia
Afghanistan	2013	31541	11.56324752	7.466945554	26.39024895	5.788161298	60.26538298	63.79286741	397563.0066	2.672130353	8083.960013	4180859.377	1.886437957	9674.572948	1817535.47	1.23E+11	Low income	South Asia
Afghanistan	2014	32716	11.65159167	7.504350055	26.26231459	6.060357405	60.26538298	63.79286741	397563.0066	2.692271583	8493.515965	4175432.377	1.89244521	9658.901971	1882939.325	1.30E+11	Low income	South Asia
Afghanistan	2015	33753	11.63617243	7.329815664	26.45135958	6.605299159	62.10968622	65.81103051	397563.0066	2.688745308	8902.002015	4183430.947	1.864577212	10533.52101	2009418.296	1.40E+11	Low income	South Asia
Afghanistan	2016	34636	11.61027969	7.326331001	26.2371546	7.005148162	62.10968622	65.81103051	397563.0066	2.682834202	9259.317966	4174358.123	1.864025013	10931.71204	2098565.524	1.46E+11	Low income	South Asia
Afghanistan	2017	35643	11.74714347	7.393192488	26.00118769	7.423544071	62.10968622	65.81103051	397563.0066	2.71422699	9603.518986	4164170.466	1.874648849	11319.12296	2188660.064	1.55E+11	Low income	South Asia
Afghanistan	2018	36687	11.952493	7.536976481	25.91536731	7.419650164	62.10968622	65.81103051	397563.0066	2.76201892	9942.74607	4160414.283	1.89770071	11211.55504	2187836.262	1.61E+11	Low income	South Asia
Afghanistan	2019	37769	11.85093899	7.426388872	25.82313952	7.62975894	62.10968622	65.81103051	397563.0066	2.73827953	10289.592	4156346.998	1.879946002	12098.00695	2231899.988	1.68E+11	Low income	South Asia
Afghanistan	2020	38972	11.7995906	7.354127746	23.87999423	5.594829698	63.69175981	67.58620419	397563.0066	2.726354042	10652.42502	4062804.617	1.868434395	11996.69907	1770153.625	1.58E+11	Low income	South Asia
Albania	1990	3295	11.74044495	11.21709411	24.13609482	16.42533048	67.96105449	74.8568339	907120.1885	2.712682019	1058.437997	9300295.646	2.594653547	1052.474	8030175.526	48631908749	Upper middle income	Europe & Central Asia
Albania	1991	3302	11.90438222	11.38835616	23.98403996	16.51832385	67.96105449	74.8568339	907120.1885	2.750746938	1045.519993	9282451.736	2.632700891	1059.559	8050975.363	49154179689	Upper middle income	Europe & Central Asia
Albania	1992	3304	10.4863116	10.67378077	24.51151376	16.4282101	67.96105449	74.8568339	907120.1885	2.438386343	1084.454	9343376.614	2.477552964	1061.493987	8030822.08	45827177133	Upper middle income	Europe & Central Asia
Albania	1993	3301	9.86434726	10.27998665	24.28329072	16.47422603	67.96105449	74.8568339	907120.1885	2.312824528	1053.423001	9317351.042	2.39599565	1090.586009	8041132.496	43712427023	Upper middle income	Europe & Central Asia
Albania	1994	3294	10.00855347	10.10012106	24.07963121	16.25913182	67.96105449	74.8568339	907120.1885	2.341348498	1026.092001	9293696.445	2.359642891	1087.819996	7992589.883	42843451447	Upper middle income	Europe & Central Asia
Albania	1995	3284	10.25267348	10.08718482	24.03200543	16.07537911	69.1200339	76.10084917	907120.1885	2.390439513	1008.133001	9288105.49	2.357049699	1085.545	7950411.661	42725815823	Upper middle income	Europe & Central Asia
Albania	1996	3271	10.28576386	10.20754302	23.80458549	15.94159219	69.1200339	76.10084917	907120.1885	2.397172525	1016.163997	9261093.566	2.38128714	1084.353999	7919285.391	43008134858	Upper middle income	Europe & Central Asia
Albania	1997	3254	10.62140849	10.46727281	23.21303148	15.92032327	69.1200339	76.10084917	907120.1885	2.466548295	1002.196001	9188336.263	2.434443502	1083.072001	7914304.369	43580713164	Upper middle income	Europe & Central Asia
Albania	1998	3232	10.76410063	10.5942193	22.93497117	15.47181184	69.1200339	76.10084917	907120.1885	2.496646804	1023.710994	9152851.944	2.460854482	1052.456004	7807141.625	43613305648	Upper middle income	Europe & Central Asia
Albania	1999	3208	10.80421253	10.75157309	22.65320707	15.36908943	69.1200339	76.10084917	907120.1885	2.505173679	1044.695997	9116029.183	2.493989689	1053.027997	7782017.843	44295423477	Upper middle income	Europe & Central Asia
Albania	2000	3182	10.72682203	10.75999359	22.68188349	15.35533919	71.14490097	77.74681794	907120.1885	2.488748249	1061.573002	9119817.241	2.495775382	1055.647996	7778638.139	44588516194	Upper middle income	Europe & Central Asia
Albania	2001	3154	10.74310144	10.93431151	22.47848345	15.21817454	71.14490097	77.74681794	907120.1885	2.492194438	1072.145001	9092748.186	2.533030669	1064.836992	7744707.004	45185292106	Upper middle income	Europe & Central Asia
Albania	2002	3124	10.77048858	10.89224916	22.30544818	15.09466569	71.14490097	77.74681794	907120.1885	2.498002792	1079.515007	9069348.863	2.523990494	1076.415999	7713813.642	45414072479	Upper middle income	Europe & Central Asia
Albania	2003	3093	10.76257144	10.93745889	22.16099126	15.02523897	71.14490097	77.74681794	907120.1885	2.496322309	1084.630003	9049548.831	2.533708414	1089.271003	7696304.957	45743426752	Upper middle income	Europe & Central Asia
Albania	2004	3063	10.91731956	11.12903499	22.02152273	14.95497346	71.14490097	77.74681794	907120.1885	2.529374813	1088.653998	9030200.47	2.575305001	1101.296997	7678479.222	46643202370	Upper middle income	Europe & Central Asia
Albania	2005	3033	11.47483474	11.63255739	21.9901995	14.59303064	72.03681209	78.53854216	907120.1885	2.652124331	1092.247002	9025823.39	2.687919242	1078.506997	7584951.754	48134096015	Upper middle income	Europe & Central Asia
Albania	2006	3003	11.58088917	11.7940605	21.43297451	14.43947196	72.03681209	78.53854216	907120.1885	2.676140325	1064.214997	8945977.585	2.725072797	1088.498998	7544393.951	47856518427	Upper middle income	Europe & Central Asia
Albania	2007	2976	11.82079642	12.27884242	21.30001291	14.26989649	72.03681209	78.53854216	907120.1885	2.731272714	1067.205007	8926359.862	2.839709067	1093.63	7498986.406	49307587817	Upper middle income	Europe & Central Asia
Albania	2008	2952	11.9891549	12.4786953	21.161827	14.0885851	72.03681209	78.53854216	907120.1885	2.770639517	1069.116005	8905735.001	2.888360675	1095.469001	7449706.814	49951678537	Upper middle income	Europe & Central Asia
Albania	2009	2931	11.99558202	12.80224166	21.02039456	13.58168243	72.03681209	78.53854216	907120.1885	2.772153547	1071.315999	8884373.22	2.968897112	1068.223001	7307834.187	49561665773	Upper middle income	Europe & Central Asia
Albania	2010	2913	12.6246295	13.57350713	19.74775535	13.41647777	74.0174596	79.96039598	907120.1885	2.924412213	1044.402	8680150.948	3.170052363	1042.496004	7260259.961	50504921845	Upper middle income	Europe & Central Asia
Albania	2011	2901	12.9555704	14.05841235	20.30994084	15.41559572	74.0174596	79.96039598	907120.1885	3.007843823	1058.084997	8773094.709	3.303442312	1047.258003	7793419.502	54882625665	Upper middle income	Europe & Central Asia
Albania	2012	2892	13.58306742	14.86208152	19.70434911	13.9020549	74.0174596	79.96039598	907120.1885	3.172629473	1043.713	8672788.379	3.536992993	1026.674003	7398209.94	55583737471	Upper middle income	Europe & Central Asia
Albania	2013	2887	14.1625831	15.52275134	18.94132359	12.56040298	74.0174596	79.96039598	907120.1885	3.33282257	1059.471005	8538827.832	3.741302691	1007.639003	7002744.285	56550370897	Upper middle income	Europe & Central Asia
Albania	2014	2884	14.37501425	15.87378518	19.21040952	12.23290532	74.0174596	79.96039598	907120.1885	3.393548778	1074.742008	8587064.699	3.854617346	1015.399002	6899167.079	58321816333	Upper middle income	Europe & Central Asia
Albania	2015	2882	14.34325118	15.6308393	19.5265807	12.88413337	75.5176594	80.0999973	907120.1885	3.384399027	1088.549001	8642350.243	3.775834208	1024.172002	7102335.053	59304611835	Upper middle income	Europe & Central Asia
Albania	2016	2881	14.06131688	15.34670764	19.50935883	13.61013492	75.5176594	80.0999973	907120.1885	3.304257984	1095.158997	8639376.942	3.685735688	1054.593998	7315960.467	59700015617	Upper middle income	Europe & Central Asia
Albania	2017	2879	13.95071521	15.292458	19.76684563	13.44258377	75.5176594	80.0999973	907120.1885	3.273339745	1102.27	8683380.451	3.668779075	1062.796002	7267822.258	59668970473	Upper middle income	Europe & Central Asia
Albania	2018	2877	13.72605914	15.1234125	19.90257956	14.28650075	75.5176594	80.0999973	907120.1885	3.211425844	1109.173996	8706192.099	3.616439805	1071.725	7503461.522	60093851140	Upper middle income	Europe & Central Asia
Albania	2019	2874	13.77001046	15.25879357	19.7897072	14.50663037	75.5176594	80.0999973	907120.1885	3.223445729	1115.058001	8687241.056	3.658295957	1079.441993	7562196.929	61087299719	Upper middle income	Europe & Central Asia
Albania	2020	2867	13.88973861	15.40840941	19.0433306	11.85170222	76.23064279	80.48390115	907120.1885	3.256417883	1119.570005	8557243.772	3.70511686	1063.897993	6774916.554	57903710702	Upper middle income	Europe & Central Asia
Algeria	1990	25518	11.28487391	9.634569212	27.44884797	2.992918979	65.19564317	69.22630772	1007557.247	2.609645223	7022.167981	10703937.97	2.268090715	7256.061995	2662522.771	2.40E+11	Lower middle income	Middle East & North Africa
Algeria	1991	26134	11.20574306	9.68412677	27.36296567	3.032310647	65.19564317	69.22630772	1007557.247	2.59215133	7274.65005	10695514.62	2.277664955	7507.227999	2693245.765	2.48E+11	Lower middle income	Middle East & North Africa
Algeria	1992	26748	11.21496334	9.811652051	27.27336819	3.073642513	65.19564317	69.22630772	1007557.247	2.594183657	7534.565044	10686661.11	2.302488338	7767.501069	2725371.586	2.58E+11	Lower middle income	Middle East & North Africa
Algeria	1993	27354	11.14290143	9.858024144	27.17975839	3.116702528	65.19564317	69.22630772	1007557.247	2.578342168	7802.310035	10677338.82	2.3115818	8036.054944	2758720.812	2.66E+11	Lower middle income	Middle East & North Africa
Algeria	1994	27937	11.12502331	9.992670374	27.08113027	3.161159996	65.19564317	69.22630772	1007557.247	2.574426991	8079.188974	10667436.19	2.338189663	8312.94503	2793024.513	2.76E+11	Lower middle income	Middle East & North Africa
Algeria	1995	28478	11.03328098	10.03455664	27.26586782	3.223993475	67.18033039	70.98192606	1007557.247	2.554429428	8365.935022	10685916.91	2.346529234	8598.174055	2841286.731	2.86E+11	Lower middle income	Middle East & North Africa
Algeria	1996	28985	11.02829771	10.14292209	27.12224489	3.265204314	67.18033039	70.98192606	1007557.247	2.553347658	8654.742984	10671574.34	2.368243114	8881.085074	2872800.979	2.96E+11	Lower middle income	Middle East & North Africa
Algeria	1997	29476	10.97630351	10.32853281	26.90394663	3.332156671	67.18033039	70.98192606	1007557.247	2.542088021	8955.395976	10649436.41	2.40590297	9175.467043	2923765.189	3.07E+11	Lower middle income	Middle East & North Africa
Algeria	1998	29925	11.11951211	10.61743386	26.64729681	3.333650723	67.18033039	70.98192606	1007557.247	2.573221277	9265.268112	10622878.35	2.465715127	9107.559967	2924899.158	3.19E+11	Lower middle income	Middle East & North Africa
Algeria	1999	30346	11.32108932	10.948661	26.39344931	3.412209808	67.18033039	70.98192606	1007557.247	2.617690896	9578.315948	10596034.14	2.536122107	9409.029983	2984322.234	3.37E+11	Lower middle income	Middle East & North Africa
Algeria	2000	30775	11.3514876	11.12655451	26.44574107	3.517263016	69.57956598	73.23561209	1007557.247	2.624463373	9890.310051	10601611.43	2.574762079	9712.117052	3063168.23	3.52E+11	Lower middle income	Middle East & North Africa
Algeria	2001	31201	11.43656859	11.29909086	26.19192377	3.604157714	69.57956598	73.23561209	1007557.247	2.643511984	10210.926	10574306.64	2.612800732	10032.66298	3127855.714	3.67E+11	Lower middle income	Middle East & North Africa
Algeria	2002	31625	11.64698465	11.55801642	25.53708262	3.62755345	69.57956598	73.23561209	1007557.247	2.691217505	10124.36807	10501079.37	2.670942472	9963.818952	3145190.844	3.70E+11	Lower middle income	Middle East & North Africa
Algeria	2003	32056	11.75802318	11.76363675	25.23552081	3.72180908	69.57956598	73.23561209	1007557.247	2.716738202	10427.65904	10465962.01	2.718034812	10271.41495	3214681.629	3.86E+11	Lower middle income	Middle East & North Africa
Algeria	2004	32510	11.97155124	12.02063572	24.93190744	3.818586995	69.57956598	73.23561209	1007557.247	2.766496879	10731.57502	10429684.58	2.778063317	10580.53799	3285455.058	4.06E+11	Lower middle income	Middle East & North Africa
Algeria	2005	32957	12.07877375	12.33670109	24.90541973	3.942719159	72.06342373	75.4346586	1007557.247	2.79182574	11036.04801	10426475.05	2.853709117	10890.66095	3375384.447	4.26E+11	Lower middle income	Middle East & North Africa
Algeria	2006	33435	12.1533051	12.41227329	24.57457791	4.044330215	72.06342373	75.4346586	1007557.247	2.809568558	11328.21599	10385772.03	2.87209931	11187.49202	3448295.096	4.41E+11	Lower middle income	Middle East & North Africa
Algeria	2007	33984	12.35905191	12.76464003	24.2234808	4.071215892	72.06342373	75.4346586	1007557.247	2.859135802	11609.63401	10341306.63	2.959423253	11099.45598	3467481.694	4.57E+11	Lower middle income	Middle East & North Africa
Algeria	2008	34570	12.95448391	13.27349978	23.49670647	4.177190638	72.06342373	75.4346586	1007557.247	3.007566056	11498.28195	10244936.54	3.090236056	11386.19502	3542683.539	4.79E+11	Lower middle income	Middle East & North Africa
Algeria	2009	35196	13.22997304	13.56086785	23.13906759	4.191374422	72.06342373	75.4346586	1007557.247	3.078824007	11779.046	10195282.95	3.16664848	11300.89892	3552697.339	4.97E+11	Lower middle income	Middle East & North Africa
Algeria	2010	35856	13.350001	13.75236859	23.13104241	4.033117104	73.39971381	76.70662349	1007557.247	3.11039611	12065.45796	10194151.35	3.218615603	11595.16099	3440280.045	5.11E+11	Lower middle income	Middle East & North Africa
Algeria	2011	36544	13.42783921	13.87587709	22.64765113	4.151665638	73.39971381	76.70662349	1007557.247	3.131043493	12326.39197	10124546.72	3.252583333	11863.83598	3524632.36	5.27E+11	Lower middle income	Middle East & North Africa
Algeria	2012	37261	13.52395728	14.05914917	21.78135599	4.272149921	73.39971381	76.70662349	1007557.247	3.156729012	12238.72602	9992421.828	3.303649213	12146.026	3609495.543	5.31E+11	Lower middle income	Middle East & North Africa
Algeria	2013	38001	13.67768077	14.30600072	21.70532639	4.454989861	73.39971381	76.70662349	1007557.247	3.198247058	12523.55092	9980354.89	3.373699986	12425.30401	3736630.17	5.56E+11	Lower middle income	Middle East & North Africa
Algeria	2014	38760	13.73553875	14.42984963	20.49249905	3.912940415	73.39971381	76.70662349	1007557.247	3.214014547	12789.24905	9776934.732	3.409403054	12685.26301	3353897.226	5.47E+11	Lower middle income	Middle East & North Africa
Algeria	2015	39543	13.83437385	14.63944082	20.2082654	3.975350168	74.42286171	77.8439769	1007557.247	3.241129168	13030.90106	9726151.445	3.470686696	12604.64798	3398867.389	5.59E+11	Lower middle income	Middle East & North Africa
Algeria	2016	40339	14.02103255	15.0951844	19.87131392	4.114229701	74.42286171	77.8439769	1007557.247	3.292962999	13268.289	9664338.066	3.607772961	12850.54493	3498086.871	5.84E+11	Lower middle income	Middle East & North Africa
Algeria	2017	41137	14.33512062	15.30162299	19.52232091	4.25513483	74.42286171	77.8439769	1007557.247	3.382060883	13483.50504	9598421.624	3.671638257	13072.71508	3597563.589	6.10E+11	Lower middle income	Middle East & North Africa
Algeria	2018	41927	14.33751899	15.66309246	19.28958516	4.043938611	74.42286171	77.8439769	1007557.247	3.382750426	13682.19003	9553363.971	3.786199931	12984.47404	3448015.309	6.12E+11	Lower middle income	Middle East & North Africa
Algeria	2019	42705	14.05021905	15.51151175	19.07779847	3.929732392	74.42286171	77.8439769	1007557.247	3.301142494	13874.94698	9511580.195	3.737730088	13186.912	3366020.372	6.02E+11	Lower middle income	Middle East & North Africa
Algeria	2020	43452	13.69296634	15.20261184	20.36233278	4.434075232	75.27614973	78.76289849	1007557.247	3.202405156	14066.24091	9753830.49	3.640867605	13662.47194	3722187.42	6.25E+11	Lower middle income	Middle East & North Africa
Angola	1990	11829	3.849980754	3.405741234	25.81430083	23.55561214	43.84411931	47.11828099	2058428.435	1.387145952	4043.633985	21517940.3	1.335743419	4176.921019	20946707.67	2.38E+11	Lower middle income	Sub-Saharan Africa
Angola	1991	12229	3.577824024	3.160694629	25.80409283	23.69300143	43.84411931	47.11828099	2058428.435	1.355424978	4168.753992	21515597.53	1.308209023	4318.185017	20984674.04	2.40E+11	Lower middle income	Sub-Saharan Africa
Angola	1992	12633	3.518517527	2.9735682	25.73098551	24.04391378	43.84411931	47.11828099	2058428.435	1.348609403	4302.858009	21498759.63	1.287565591	4468.553971	21079656.99	2.46E+11	Lower middle income	Sub-Saharan Africa
Angola	1993	13038	3.548416031	2.988447186	25.4092155	25.00595459	43.84411931	47.11828099	2058428.435	1.352041081	4445.107	21423393.92	1.289195024	4626.987984	21325983.73	2.56E+11	Lower middle income	Sub-Saharan Africa
Angola	1994	13462	3.579660643	3.004963447	25.43842983	25.02740818	43.84411931	47.11828099	2058428.435	1.355636593	4594.58403	21430321.96	1.291006172	4792.629992	21331250.5	2.65E+11	Lower middle income	Sub-Saharan Africa
Angola	1995	13912	3.623014437	3.033608301	25.45857387	24.98885804	44.03049748	47.75975929	2058428.435	1.360641429	4750.314007	21435089.02	1.29415336	4964.458998	21321779.72	2.76E+11	Lower middle income	Sub-Saharan Africa
Angola	1996	14383	3.639836502	3.038893915	25.56930341	24.78997374	44.03049748	47.75975929	2058428.435	1.362588368	4902.248997	21461147.74	1.294734925	5135.118997	21272422.82	2.85E+11	Lower middle income	Sub-Saharan Africa
Angola	1997	14871	3.656490064	3.044491198	25.64498934	24.66977513	44.03049748	47.75975929	2058428.435	1.36451855	5064.470989	21478818.82	1.295351066	5316.139019	21242186.21	2.95E+11	Lower middle income	Sub-Saharan Africa
Angola	1998	15367	3.676104376	3.052891331	25.70789881	24.57157713	44.03049748	47.75975929	2058428.435	1.366795395	5236.309966	21493420.59	1.296276292	5506.32899	21217253.67	3.05E+11	Lower middle income	Sub-Saharan Africa
Angola	1999	15871	3.864739129	3.19987104	25.73181382	24.57035566	44.03049748	47.75975929	2058428.435	1.388887165	5416.237997	21498951	1.312572613	5704.406969	21216942.22	3.21E+11	Lower middle income	Sub-Saharan Africa
Angola	2000	16394	4.177939627	3.516031526	26.13312501	24.82981025	46.10343789	50.36597118	2058428.435	1.42635875	5602.650003	21590097.54	1.348324458	5664.880021	21282375.94	3.35E+11	Lower middle income	Sub-Saharan Africa
Angola	2001	16942	4.463145333	3.724226747	26.15170313	24.83012225	46.10343789	50.36597118	2058428.435	1.461359772	5782.734017	21594242.2	1.372397587	5857.854	21282453.76	3.54E+11	Lower middle income	Sub-Saharan Africa
Angola	2002	17516	4.652814712	3.943008328	26.06949845	24.4916367	46.10343789	50.36597118	2058428.435	1.485110604	5725.816932	21575853.14	1.398158072	6062.047019	21196802.5	3.63E+11	Lower middle income	Sub-Saharan Africa
Angola	2003	18124	4.915742779	4.126642773	26.08574556	24.49425573	46.10343789	50.36597118	2058428.435	1.518674836	5920.642006	21579497.79	1.420153033	6278.315998	21197474.73	3.83E+11	Lower middle income	Sub-Saharan Africa
Angola	2004	18771	5.158864824	4.295804149	26.16944844	24.26537552	46.10343789	50.36597118	2058428.435	1.550385345	6126.790042	21598194.97	1.440720524	6507.020941	21138159.09	4.03E+11	Lower middle income	Sub-Saharan Africa
Angola	2005	19451	5.492217038	4.527029429	27.23142424	24.37403349	50.24071121	55.25729205	2058428.435	1.594943717	6343.129019	21824216.8	1.469316757	6472.55897	21166462.34	4.22E+11	Lower middle income	Sub-Saharan Africa
Angola	2006	20162	5.678228543	4.65146308	27.12192284	23.92623138	50.24071121	55.25729205	2058428.435	1.620361749	6283.623008	21801843.54	1.484939992	6703.839048	21048118.61	4.32E+11	Lower middle income	Sub-Saharan Africa
Angola	2007	20910	8.075000894	6.673628915	26.7264641	22.99397104	50.24071121	55.25729205	2058428.435	1.986501549	5967.098993	21719287.29	1.763425912	6391.829997	20786808.49	4.92E+11	Lower middle income	Sub-Saharan Africa
Angola	2008	21692	8.241141986	6.789361883	26.79038167	22.75800324	50.24071121	55.25729205	2058428.435	2.01475393	6178.576027	21732819.49	1.780858872	6632.478003	20717317.57	5.15E+11	Lower middle income	Sub-Saharan Africa
Angola	2009	22508	8.345411409	6.78031744	26.76068291	23.03072387	50.24071121	55.25729205	2058428.435	2.032689859	6400.144002	21726541.01	1.779490313	6883.504005	20797507.04	5.37E+11	Lower middle income	Sub-Saharan Africa
Angola	2010	23364	9.097257524	6.947594901	28.67072055	29.78886713	54.80597728	60.50537069	2058428.435	2.166833509	6350.783034	22099729.79	1.80497288	7144.349994	22291675.86	5.92E+11	Lower middle income	Sub-Saharan Africa
Angola	2011	24259	10.40958648	6.836851129	28.3300529	29.7693658	54.80597728	60.50537069	2058428.435	2.42253582	6286.765012	22037529.97	1.78806199	7399.032971	22288482.1	6.31E+11	Lower middle income	Sub-Saharan Africa
Angola	2012	25188	10.69062025	7.450020295	27.94608402	29.75443737	54.80597728	60.50537069	2058428.435	2.481101763	6225.944999	21965230.78	1.88372599	7669.420015	22286033.66	6.61E+11	Lower middle income	Sub-Saharan Africa
Angola	2013	26147	10.93698879	8.006440849	27.93411045	29.40393467	54.80597728	60.50537069	2058428.435	2.533607173	6445.132014	21962938.07	1.974958671	7623.281045	22227645.25	6.93E+11	Lower middle income	Sub-Saharan Africa
Angola	2014	27128	10.90111295	8.407766583	27.91863842	29.39752315	54.80597728	60.50537069	2058428.435	2.525892842	6672.90203	21959972.01	2.043492103	7906.012956	22226560.91	7.29E+11	Lower middle income	Sub-Saharan Africa
Angola	2015	28128	10.96652805	8.844208188	28.33069228	29.41412207	57.29275842	63.41787942	2058428.435	2.539976641	6909.956981	22037648.4	2.120724331	7856.233976	22229366.98	7.57E+11	Lower middle income	Sub-Saharan Africa
Angola	2016	29155	11.01571257	8.848724219	28.36332419	29.41157391	57.29275842	63.41787942	2058428.435	2.550617709	7147.686037	22043684.38	2.121538554	8141.931963	22228936.47	7.86E+11	Lower middle income	Sub-Saharan Africa
Angola	2017	30209	10.60815129	8.538210809	28.37401634	29.41439442	57.29275842	63.41787942	2058428.435	2.4637704	7397.379966	22045658.49	2.066275929	8439.216995	22229412.99	7.89E+11	Lower middle income	Sub-Saharan Africa
Angola	2018	31274	10.22302803	8.25054893	28.77153614	29.82912483	57.29275842	63.41787942	2058428.435	2.384423515	8009.484989	22117794.19	2.016365552	9138.624011	22298252.21	8.33E+11	Lower middle income	Sub-Saharan Africa
Angola	2019	32354	9.864171368	7.985478205	28.77958188	29.84208674	57.29275842	63.41787942	2058428.435	2.31278995	8298.701029	22119229.19	1.971442774	9481.673054	22300364.84	8.41E+11	Lower middle income	Sub-Saharan Africa
Angola	2020	33428	9.567674941	7.764405889	27.84115968	26.04793971	58.82472683	65.11510094	2058428.435	2.255230917	8602.516966	21945060.15	1.934742999	9841.280034	21571009.18	8.36E+11	Lower middle income	Sub-Saharan Africa
Azerbaijan	1990	7428	11.13590656	10.73019812	22.40055941	16.56598672	59.78377383	69.03451232	2451394.794	2.576809634	2241.384002	24543812.95	2.48946254	2462.039987	21785533.23	2.75E+11	Upper middle income	Europe & Central Asia
Azerbaijan	1991	7538	11.00233585	10.53122594	22.3248329	16.54505469	59.78377383	69.03451232	2451394.794	2.54771925	2271.970997	24516070.66	2.44771321	2490.860001	21772970.7	2.75E+11	Upper middle income	Europe & Central Asia
Azerbaijan	1992	7643	11.07604338	10.49061225	22.35149016	16.90061438	59.78377383	69.03451232	2451394.794	2.563731173	2303.571002	24525856.88	2.439277871	2589.220989	21983357.44	2.84E+11	Upper middle income	Europe & Central Asia
Azerbaijan	1993	7740	10.88095641	10.2555227	22.35984632	17.06261186	59.78377383	69.03451232	2451394.794	2.521568919	2334.458001	24528919.97	2.391018508	2625.489996	22077124.04	2.83E+11	Upper middle income	Europe & Central Asia
Azerbaijan	1994	7822	10.63730326	9.9281092	22.33508951	17.258826	59.78377383	69.03451232	2451394.794	2.469882991	2363.468982	24519838.62	2.325393523	2662.519002	22188980.25	2.81E+11	Upper middle income	Europe & Central Asia
Azerbaijan	1995	7889	9.982589923	10.40262152	22.86933122	17.40064924	62.05560309	69.83560755	2451394.794	2.336187071	2461.988	24711629.11	2.42110205	2699.882001	22268676.06	2.88E+11	Upper middle income	Europe & Central Asia
Azerbaijan	1996	7949	9.680936697	10.14482704	22.81901079	17.40508714	62.05560309	69.83560755	2451394.794	2.277047435	2495.56201	24693933.53	2.368626612	2740.836997	22271154.42	2.85E+11	Upper middle income	Europe & Central Asia
Azerbaijan	1997	8000	9.73110105	9.974030276	22.77804945	17.36577805	62.05560309	69.83560755	2451394.794	2.286777427	2530.461011	24679473.17	2.334487949	2782.54799	22249169.61	2.87E+11	Upper middle income	Europe & Central Asia
Azerbaijan	1998	8041	9.567797327	9.77449947	22.74282652	17.29222718	62.05560309	69.83560755	2451394.794	2.255254378	2568.949002	24666998.28	2.29522862	2826.604018	22207836.21	2.87E+11	Upper middle income	Europe & Central Asia
Azerbaijan	1999	8101	9.547644072	9.793763219	22.71965016	17.24861956	62.05560309	69.83560755	2451394.794	2.251394374	2613.341002	24658769.53	2.298989948	2874.814016	22183207.73	2.92E+11	Upper middle income	Europe & Central Asia
Azerbaijan	2000	8190	9.595828182	9.74498217	23.12477419	17.63660908	63.82580953	70.28422379	2451394.794	2.260634205	2664.689006	24800299.54	2.289477177	2928.005012	22399160.25	3.00E+11	Upper middle income	Europe & Central Asia
Azerbaijan	2001	8282	9.599045201	9.740151531	23.16232898	18.05067274	63.82580953	70.28422379	2451394.794	2.261252452	2732.966002	24813174.14	2.288537301	2990.741004	22621903.34	3.08E+11	Upper middle income	Europe & Central Asia
Azerbaijan	2002	8372	9.560554301	9.657381917	23.17454386	18.46796117	63.82580953	70.28422379	2451394.794	2.253866342	2804.721995	24817352.82	2.272492991	3054.922	22838588.48	3.15E+11	Upper middle income	Europe & Central Asia
Azerbaijan	2003	8462	9.52614786	9.484272189	23.15855033	19.18879652	63.82580953	70.28422379	2451394.794	2.247284432	2879.538001	24811880.6	2.239299595	3215.506992	23195258.89	3.28E+11	Upper middle income	Europe & Central Asia
Azerbaijan	2004	8556	9.543062679	9.571405744	23.11066772	19.2894822	63.82580953	70.28422379	2451394.794	2.25051781	2956.480007	24795452.91	2.255946205	3191.926999	23243361.52	3.32E+11	Upper middle income	Europe & Central Asia
Azerbaijan	2005	8656	9.594363189	9.524571354	23.27991306	19.93307815	65.9858489	73.34543362	2451394.794	2.260352718	3034.260987	24853219.78	2.246983309	3264.716022	23541302.13	3.43E+11	Upper middle income	Europe & Central Asia
Azerbaijan	2006	8763	9.652991568	9.543588113	23.17075876	20.30672024	65.9858489	73.34543362	2451394.794	2.271645101	3104.391031	24816058.42	2.250618325	3331.262978	23706940.37	3.53E+11	Upper middle income	Europe & Central Asia
Azerbaijan	2007	8878	9.693874512	9.788577592	23.03570683	20.66062343	65.9858489	73.34543362	2451394.794	2.279552914	3175.73201	24769600.48	2.297976827	3400.481992	23859050.7	3.66E+11	Upper middle income	Europe & Central Asia
Azerbaijan	2008	9000	9.846028417	9.898618857	22.87540974	20.9897093	65.9858489	73.34543362	2451394.794	2.309226028	3246.427019	24713761.55	2.319571807	3469.73597	23996446.99	3.78E+11	Upper middle income	Europe & Central Asia
Azerbaijan	2009	9120	10.08423467	10.13466271	22.81558791	20.89006716	65.9858489	73.34543362	2451394.794	2.356458713	3313.496015	24692727.1	2.366581077	3535.187992	23955250.43	3.93E+11	Upper middle income	Europe & Central Asia
Azerbaijan	2010	9237	10.23605166	10.32015236	24.22101426	19.79905345	67.63997362	74.55189616	2451394.794	2.387064554	3375.168989	25159709.76	2.404189766	3594.703034	23480594.4	4.06E+11	Upper middle income	Europe & Central Asia
Azerbaijan	2011	9359	10.50866109	10.61116612	22.39758865	20.77627113	67.63997362	74.55189616	2451394.794	2.443022965	3348.575992	24542727.98	2.464401848	3572.203981	23907773.24	4.11E+11	Upper middle income	Europe & Central Asia
Azerbaijan	2012	9486	10.80146834	10.95103365	22.18670968	20.04780834	67.63997362	74.55189616	2451394.794	2.5045894	3401.756999	24465007.23	2.536633633	3624.236999	23592723.64	4.25E+11	Upper middle income	Europe & Central Asia
Azerbaijan	2013	9614	11.10322106	11.28585122	21.76626681	19.56380719	67.63997362	74.55189616	2451394.794	2.569660502	3449.380996	24305830.12	2.609862019	3669.871011	23372350.7	4.39E+11	Upper middle income	Europe & Central Asia
Azerbaijan	2014	9742	11.48917166	11.79998627	21.39574126	19.357427	67.63997362	74.55189616	2451394.794	2.65535828	3494.018988	24160757.34	2.726445736	3643.919009	23275590.32	4.55E+11	Upper middle income	Europe & Central Asia
Azerbaijan	2015	9863	11.72512853	12.04686007	21.03702514	18.98338005	69.29071969	75.26000233	2451394.794	2.709152688	3464.957981	24015887.65	2.78426272	3685.754975	23095835.05	4.62E+11	Upper middle income	Europe & Central Asia
Azerbaijan	2016	9976	12.65623987	13.00982232	20.69793817	18.36279237	69.29071969	75.26000233	2451394.794	2.932280328	3429.270002	23874823.82	3.021746263	3653.52702	22784699.81	4.92E+11	Upper middle income	Europe & Central Asia
Azerbaijan	2017	10072	12.58661838	13.00290173	20.55732977	17.95345685	69.29071969	75.26000233	2451394.794	2.914978846	3472.275002	23815126.15	3.019969244	3689.641973	22570308.66	4.93E+11	Upper middle income	Europe & Central Asia
Azerbaijan	2018	10153	12.49017552	12.83237892	20.57176495	17.74899921	69.29071969	75.26000233	2451394.794	2.891180565	3585.431017	23821287.77	2.976512188	3725.253995	22460397.08	4.96E+11	Upper middle income	Europe & Central Asia
Azerbaijan	2019	10233	12.58440079	13.07768754	20.06235763	17.50188584	69.29071969	75.26000233	2451394.794	2.914429438	3555.796997	23599208.81	3.039227713	3757.219031	22324979.91	4.99E+11	Upper middle income	Europe & Central Asia
Azerbaijan	2020	10285	12.38836851	12.91437892	20.11664453	17.53271767	69.73239484	75.86859769	2451394.794	2.866269398	3590.20003	23623335.85	2.997330946	3784.646007	22342031.35	4.97E+11	Upper middle income	Europe & Central Asia
Argentina	1990	32638	14.13506306	15.68803752	21.62997603	10.39247892	67.6663499	75.62198539	3062919.279	3.325035532	9677.79799	30303146.74	3.794236442	10085.86801	21138060.42	1.78E+12	Upper middle income	Latin America & Caribbean	1
Argentina	1991	33106	14.0771367	15.62521327	21.67769947	10.32141772	67.6663499	75.62198539	3062919.279	3.308704158	9795.857004	30326348.21	3.774028989	10228.98901	21047811.57	1.80E+12	Upper middle income	Latin America & Caribbean	1
Argentina	1992	33568	13.96235959	15.50001047	21.72105	10.28977596	67.6663499	75.62198539	3062919.279	3.276581211	9926.951916	30347342.3	3.734077835	10380.14097	21007450.29	1.80E+12	Upper middle income	Latin America & Caribbean	1
Argentina	1993	34027	13.84562355	15.37286486	21.75082952	10.69199069	67.6663499	75.62198539	3062919.279	3.244229896	10071.14401	30361719.38	3.693939533	10818.21397	21512510.78	1.85E+12	Upper middle income	Latin America & Caribbean	1
Argentina	1994	34489	13.73244654	15.24620223	21.78043854	10.79332023	67.6663499	75.62198539	3062919.279	3.213169894	10224.39399	30375978.1	3.654382708	10990.297	21637050.39	1.87E+12	Upper middle income	Latin America & Caribbean	1
Argentina	1995	34946	13.63712363	15.10523217	21.93816941	11.08411453	68.56817006	76.53954396	3062919.279	3.187240541	10384.63	30451334.24	3.610855535	11171.35496	21988553.69	1.89E+12	Upper middle income	Latin America & Caribbean	1
Argentina	1996	35389	13.55973358	14.97437847	22.01328534	11.31625885	68.56817006	76.53954396	3062919.279	3.166343191	10559.11902	30486867.39	3.570916087	11361.71297	22262992.43	1.92E+12	Upper middle income	Latin America & Caribbean	1
Argentina	1997	35816	13.06907468	14.49574304	22.59971641	11.86320231	68.56817006	76.53954396	3062919.279	3.037003529	11073.85202	30756611.71	3.428552493	11897.70708	22888570.96	1.97E+12	Upper middle income	Latin America & Caribbean	1
Argentina	1998	36233	13.35973046	14.62469708	22.64150585	11.78547906	68.56817006	76.53954396	3062919.279	3.112969485	11249.749	30775325.5	3.466339893	11776.41701	22801436.21	2.01E+12	Upper middle income	Latin America & Caribbean	1
Argentina	1999	36653	14.0750606	15.35090754	22.18907417	12.01791985	68.56817006	76.53954396	3062919.279	3.308120328	11093.749	30569141.86	3.687051699	11984.68401	23060319.1	2.14E+12	Upper middle income	Latin America & Caribbean	1
Argentina	2000	37071	14.55960304	15.76569109	21.88972344	11.97820662	69.4245574	77.41107798	3062919.279	3.447213619	10937.86399	30428296.52	3.819363335	11855.80298	23016449.66	2.19E+12	Upper middle income	Latin America & Caribbean	1
Argentina	2001	37480	14.88861744	16.09766363	21.81993532	12.18196475	69.4245574	77.41107798	3062919.279	3.544979873	11116.77496	30394942.67	3.928671818	12058.23999	23239971.1	2.30E+12	Upper middle income	Latin America & Caribbean	1
Argentina	2002	37885	15.04068492	16.35044175	21.73938793	12.37461718	69.4245574	77.41107798	3062919.279	3.591098764	11286.61701	30356199.87	4.013997182	12246.89101	23447778.7	2.38E+12	Upper middle income	Latin America & Caribbean	1
Argentina	2003	38278	14.99173572	16.4322233	21.64983512	12.55715275	69.4245574	77.41107798	3062919.279	3.576188385	11451.95193	30312812.97	4.041997419	12425.02503	23641558.66	2.43E+12	Upper middle income	Latin America & Caribbean	1
Argentina	2004	38669	15.11704115	16.42582478	22.40623562	13.95135662	69.4245574	77.41107798	3062919.279	3.614481799	11619.70205	30669097.16	4.039799679	12599.97897	25026510.65	2.56E+12	Upper middle income	Latin America & Caribbean	1
Argentina	2005	39071	14.84397911	16.32188874	22.50418734	14.07199834	70.24016917	78.24225666	3062919.279	3.531554789	11793.16504	30713582.21	4.004267002	12778.04097	25138814.2	2.57E+12	Upper middle income	Latin America & Caribbean	1
Argentina	2006	39477	14.8920503	16.6225595	22.54131854	13.60334144	70.24016917	78.24225666	3062919.279	3.546014425	11960.98504	30730348.87	4.107923037	12623.60198	24696020.66	2.58E+12	Upper middle income	Latin America & Caribbean	1
Argentina	2007	39876	14.87934115	16.61249231	22.38635837	13.63751371	70.24016917	78.24225666	3062919.279	3.542185814	12135.185	30660024.56	4.104409345	12796.44807	24728906.66	2.62E+12	Upper middle income	Latin America & Caribbean	1
Argentina	2008	40274	15.01316379	16.74217966	22.22923506	13.66933497	70.24016917	78.24225666	3062919.279	3.58270794	12314.61213	30587766.49	4.149904289	12975.46707	24759444.36	2.68E+12	Upper middle income	Latin America & Caribbean	1
Argentina	2009	40684	15.14924263	16.88528918	22.06804891	13.69846684	70.24016917	78.24225666	3062919.279	3.624388641	12497.27702	30512630.35	4.200693288	13157.53105	24787328.84	2.75E+12	Upper middle income	Latin America & Caribbean	1
Argentina	2010	41100	15.33351685	17.05666844	22.10996496	13.51335055	71.01914438	79.03801427	3062919.279	3.681605492	12683.06196	30532268.46	4.262333657	13342.11297	24608958.7	2.83E+12	Upper middle income	Latin America & Caribbean	1
Argentina	2011	41521	15.35825019	17.31713859	22.16887541	13.68139257	71.01914438	79.03801427	3062919.279	3.689353599	12880.42991	30559750.63	4.357753971	13534.77498	24770994.05	2.91E+12	Upper middle income	Latin America & Caribbean	1
Argentina	2012	41952	15.39928009	17.39343617	22.0424652	13.79246206	71.01914438	79.03801427	3062919.279	3.702242834	13081.81306	30500609.68	4.386107127	13730.39201	24876829.91	2.98E+12	Upper middle income	Latin America & Caribbean	1
Argentina	2013	42388	15.36058047	17.45521808	21.99251398	13.5749404	71.01914438	79.03801427	3062919.279	3.690084436	13284.89796	30477064.3	4.409201188	13929.18002	24668615.88	3.01E+12	Upper middle income	Latin America & Caribbean	1
Argentina	2014	42824	15.4651594	17.65865482	21.77692029	13.15761476	71.01914438	79.03801427	3062919.279	3.723032592	13487.43	30374285.71	4.486108668	13783.09301	24258206.91	3.03E+12	Upper middle income	Latin America & Caribbean	1
Argentina	2015	43257	15.59530353	17.69248392	21.43065636	13.33679681	71.76518998	79.80261905	3062919.279	3.764446355	13329.01501	30205220.61	4.499026918	13987.54501	24436204.14	3.05E+12	Upper middle income	Latin America & Caribbean	1
Argentina	2016	43668	15.73261417	17.69884883	21.37863721	13.48450155	71.76518998	79.80261905	3062919.279	3.808640131	13522.00197	30179389.33	4.50146163	14185.62394	24580907.4	3.12E+12	Upper middle income	Latin America & Caribbean	1
Argentina	2017	44055	15.79064502	17.66207484	21.31787955	13.6226552	71.76518998	79.80261905	3062919.279	3.827473124	13713.74811	30149073.78	4.487412978	14384.52204	24714619.17	3.18E+12	Upper middle income	Latin America & Caribbean	1
Argentina	2018	44414	15.7638405	17.61788756	21.22746723	13.96629015	71.76518998	79.80261905	3062919.279	3.818762598	13902.59298	30103670.95	4.470590231	14581.02594	25040474.58	3.23E+12	Upper middle income	Latin America & Caribbean	1
Argentina	2019	44746	15.73530774	17.57397352	21.15843208	14.09285498	71.76518998	79.80261905	3062919.279	3.809512232	14087.85802	30068767.53	4.453933994	14773.43104	25158112.83	3.27E+12	Upper middle income	Latin America & Caribbean	1
Argentina	2020	45036	15.71654739	17.54455182	19.74891368	12.90452578	72.56550183	80.41499997	3062919.279	3.803442313	14271.26501	29309459.4	4.442809315	14960.79804	24002127.43	3.19E+12	Upper middle income	Latin America & Caribbean	1
Australia	1990	17048	14.40018585	14.71161697	20.72985475	12.66991765	73.42779766	80.68764614	9710743.532	3.400817341	5964.48	94628950.49	3.492044714	6003.827982	75328493.03	3.50E+12	High income	East Asia & Pacific	1
Australia	1991	17271	14.54679932	14.92149377	20.01323677	12.71409938	73.42779766	80.68764614	9710743.532	3.443464003	5930.814001	93397006.17	3.55490013	6120.399058	75474364.24	3.55E+12	High income	East Asia & Pacific	1
Australia	1992	17463	14.68774178	15.08764944	19.77400199	12.65370778	73.42779766	80.68764614	9710743.532	3.484965176	6031.28999	92968743.02	3.605463026	6230.78198	75274836.74	3.65E+12	High income	East Asia & Pacific	1
Australia	1993	17632	16.22349313	16.29975766	19.11719923	12.38051318	73.42779766	80.68764614	9710743.532	3.970916468	5979.890025	91747199.61	3.996741487	6194.36095	74359323.05	4.02E+12	High income	East Asia & Pacific	1
Australia	1994	17806	16.31355771	16.44547184	18.98137708	12.46240962	73.42779766	80.68764614	9710743.532	4.001432432	6074.615999	91485971.18	4.046551782	6297.071002	74636004.34	4.13E+12	High income	East Asia & Pacific	1
Australia	1995	18003	17.5750233	17.85793833	18.16854728	12.04958959	74.7259155	81.65602489	9710743.532	4.454331441	5879.693014	89858013.28	4.56274656	6116.687004	73221497.91	4.40E+12	High income	East Asia & Pacific	1
Australia	1996	18212	18.02715779	18.37542008	17.90698364	12.08257448	74.7259155	81.65602489	9710743.532	4.628849793	5984.234024	89309768.97	4.767922648	6218.456924	73336352.38	4.65E+12	High income	East Asia & Pacific	1
Australia	1997	18410	18.35773179	18.90487908	17.63601856	11.75708338	74.7259155	81.65602489	9710743.532	4.760759443	6090.749965	88728817.43	4.987399949	6179.015985	72188768.08	4.80E+12	High income	East Asia & Pacific	1
Australia	1998	18602	18.60905206	19.24416705	17.0489224	11.76271607	74.7259155	81.65602489	9710743.532	4.863553898	6055.126998	87423221.01	5.13332809	6282.800988	72208898.44	4.90E+12	High income	East Asia & Pacific	1
Australia	1999	18801	18.81610702	19.59252685	16.84669857	11.36796722	74.7259155	81.65602489	9710743.532	4.949908525	6156.543077	86958212.17	5.28760172	6245.568993	70774536.35	4.99E+12	High income	East Asia & Pacific	1
Australia	2000	19018	19.04985009	19.60660585	16.78273114	11.63834139	76.49181438	82.84042362	9710743.532	5.04923758	6249.856978	86809448.74	5.29393326	6346.663033	71762151.98	5.15E+12	High income	East Asia & Pacific	1
Australia	2001	19248	19.10185845	19.52324813	16.62814824	11.69088087	76.49181438	82.84042362	9710743.532	5.071608211	6330.009952	86446591.96	5.256556167	6432.501989	71951446.97	5.21E+12	High income	East Asia & Pacific	1
Australia	2002	19476	19.13003221	19.46950843	16.59913696	12.14934814	76.49181438	82.84042362	9710743.532	5.083768098	6406.094992	86377960.01	5.232599636	6639.262034	73567876.99	5.37E+12	High income	East Asia & Pacific	1
Australia	2003	19699	19.09785745	19.44284676	16.52778315	12.30216927	76.49181438	82.84042362	9710743.532	5.069883726	6488.36401	86208436.61	5.220754723	6726.609936	74092835.13	5.44E+12	High income	East Asia & Pacific	1
Australia	2004	19925	19.0588233	19.42624841	16.50465719	12.28468231	76.49181438	82.84042362	9710743.532	5.05309022	6586.854951	86153272.63	5.213394167	6828.580985	74033110.33	5.50E+12	High income	East Asia & Pacific	1
Australia	2005	20172	19.04536348	19.40863637	16.69261539	12.62423341	77.84178757	83.7654728	9710743.532	5.047312361	6704.908986	86598497.27	5.205595433	6947.200007	75177083.94	5.65E+12	High income	East Asia & Pacific	1
Australia	2006	20467	18.86067526	19.2959307	16.77833404	12.88050088	77.84178757	83.7654728	9710743.532	4.968695828	6826.462046	86799193.03	5.155964035	7067.061066	76018867.66	5.71E+12	High income	East Asia & Pacific	1
Australia	2007	20831	18.72394026	19.21202064	16.89276312	13.10452879	77.84178757	83.7654728	9710743.532	4.911281581	6969.346985	87064840.6	5.119320701	7205.346911	76739878.98	5.81E+12	High income	East Asia & Pacific	1
Australia	2008	21248	18.65141518	19.1697105	16.94819165	13.29149926	77.84178757	83.7654728	9710743.532	4.881098468	7126.408985	87192592.16	5.100942835	7356.999012	77331202.27	5.94E+12	High income	East Asia & Pacific	1
Australia	2009	21661	18.64642352	19.16923245	17.0445678	13.54529818	77.84178757	83.7654728	9710743.532	4.8790279	7290.048006	87413291.69	5.100735567	7517.045005	78118991.57	6.10E+12	High income	East Asia & Pacific	1
Australia	2010	22019	18.71614933	19.20051136	17.28361961	13.64256948	78.95569777	84.45434402	9710743.532	4.908030262	7456.583001	87952974.94	5.114314974	7683.285014	78416444.28	6.30E+12	High income	East Asia & Pacific	1
Australia	2011	22357	18.81615575	19.16616789	17.24515821	13.69694151	78.95569777	84.45434402	9710743.532	4.949929026	7601.639999	87866883.03	5.09940706	7829.890003	78581643.86	6.44E+12	High income	East Asia & Pacific	1
Australia	2012	22729	18.93071127	19.1412548	17.15709444	13.70919873	78.95569777	84.45434402	9710743.532	4.998362994	7743.888	87668698.08	5.088619919	7981.705976	78618779.9	6.59E+12	High income	East Asia & Pacific	1
Australia	2013	23112	19.06506436	19.13556799	17.10624904	13.70365583	78.95569777	84.45434402	9710743.532	5.055771545	7882.412082	87553594.67	5.086160784	8135.70102	78601991.21	6.74E+12	High income	East Asia & Pacific	1
Australia	2014	23470	19.22177793	19.1527299	17.00463806	13.69687286	78.95569777	84.45434402	9710743.532	5.123568271	8017.565032	87322072.68	5.093585695	8288.044004	78581435.77	6.90E+12	High income	East Asia & Pacific	1
Australia	2015	23820	19.40229063	19.1852587	17.08114745	13.82734856	79.86553405	85.21574602	9710743.532	5.202788351	8151.332968	87496586.19	5.107688683	8437.143995	78974764.44	7.11E+12	High income	East Asia & Pacific	1
Australia	2016	24196	19.4329233	19.08125395	16.88024837	13.92706509	79.86553405	85.21574602	9710743.532	5.216352907	8284.724	87035913.23	5.062733658	8573.134019	79272440.16	7.20E+12	High income	East Asia & Pacific	1
Australia	2017	24590	19.09326676	19.11188104	16.8699042	14.02881575	79.86553405	85.21574602	9710743.532	5.067905799	8410.632009	87011979.83	5.075930653	8698.247021	79573598.56	7.22E+12	High income	East Asia & Pacific	1
Australia	2018	24979	18.43812916	18.80661962	17.25360435	14.07378811	79.86553405	85.21574602	9710743.532	4.793404826	8700.536962	87885812.97	4.945918386	8815.277029	79705878.56	7.14E+12	High income	East Asia & Pacific	1
Australia	2019	25357	18.43539095	18.74184181	17.21786299	14.14395864	79.86553405	85.21574602	9710743.532	4.7922893	8811.596973	87805614.5	4.918760432	8929.294946	79911268.14	7.22E+12	High income	East Asia & Pacific	1
Australia	2020	25670	18.39684978	18.65759867	17.08345898	13.97914212	80.7582028	85.80549756	9710743.532	4.776615454	8755.342992	87501841.01	4.883664629	9043.450958	79426901.5	7.17E+12	High income	East Asia & Pacific	1
Austria	1990	7679	13.61107714	13.23685826	17.67197972	10.26799769	71.37422715	79.30333173	12046574.25	3.180191952	2820.334003	110168329.5	3.080626396	3247.942989	82513568.26	1.81E+12	High income	Europe & Central Asia	1
Austria	1991	7756	13.79519539	13.41339449	17.61749178	10.31164412	71.37422715	79.30333173	12046574.25	3.23035361	2850.581009	110021839.4	3.127201551	3265.565984	82732830.3	1.86E+12	High income	Europe & Central Asia	1
Austria	1992	7841	14.08981471	13.69815279	17.50826118	10.30621899	71.37422715	79.30333173	12046574.25	3.312271641	2878.624997	109726123.1	3.203817242	3231.785013	82705620.9	1.90E+12	High income	Europe & Central Asia	1
Austria	1993	7905	14.30968871	13.94434179	17.4218788	10.55025032	71.37422715	79.30333173	12046574.25	3.374757737	2903.720001	109490311	3.271566925	3245.881006	83917218.26	1.96E+12	High income	Europe & Central Asia	1
Austria	1994	7935	14.49304004	14.16177276	17.50818531	11.17009617	71.37422715	79.30333173	12046574.25	3.427764856	2925.964994	109725916.7	3.332593017	3257.409014	86884056.45	2.04E+12	High income	Europe & Central Asia	1
Austria	1995	7947	14.6785609	14.3811366	17.45200008	11.33051637	72.93697673	80.56084473	12046574.25	3.482246658	2895.839991	109572734.6	3.39531524	3266.104002	87626768.67	2.08E+12	High income	Europe & Central Asia	1
Austria	1996	7958	14.75727455	14.54707041	17.00785519	10.85807855	72.93697673	80.56084473	12046574.25	3.505623301	2913.659003	108335731.8	3.44354335	3227.087015	85410149.61	2.06E+12	High income	Europe & Central Asia	1
Austria	1997	7967	14.79936676	14.66240628	16.71943272	10.87616407	72.93697673	80.56084473	12046574.25	3.518188319	2928.644991	107507061.8	3.477468317	3232.933998	85496653.26	2.07E+12	High income	Europe & Central Asia	1
Austria	1998	7976	14.66622743	14.36138819	16.56584888	11.14350715	72.93697673	80.56084473	12046574.25	3.478597972	2942.603009	107057438.8	3.389620594	3282.813008	86759973.43	2.06E+12	High income	Europe & Central Asia	1
Austria	1999	7991	14.79930081	14.68463738	16.5163917	10.9344563	72.93697673	80.56084473	12046574.25	3.518168597	2957.121	106911396.9	3.484045705	3245.712029	85774563.7	2.08E+12	High income	Europe & Central Asia	1
Austria	2000	8010	14.93216744	14.91360062	16.47205362	10.97293805	74.54667959	81.70367419	12046574.25	3.558126821	2973.601992	106779948.3	3.552515886	3256.432011	85957273.78	2.12E+12	High income	Europe & Central Asia	1
Austria	2001	8040	14.98047802	15.00932413	16.36721266	11.1441664	74.54667959	81.70367419	12046574.25	3.57276795	2992.578018	106467149.8	3.581538839	3271.686988	86763053.34	2.15E+12	High income	Europe & Central Asia	1
Austria	2002	8079	14.97587772	14.97634757	16.35570192	11.48891967	74.54667959	81.70367419	12046574.25	3.57137118	3013.727991	106432636.8	3.571513815	3290.817007	88350272.76	2.18E+12	High income	Europe & Central Asia	1
Austria	2003	8120	14.99838698	15.0219271	16.30779032	11.67540598	74.54667959	81.70367419	12046574.25	3.578210781	3036.634995	106288618.5	3.585377627	3312.822988	89189653.81	2.21E+12	High income	Europe & Central Asia	1
Austria	2004	8171	15.03654329	15.09192046	15.75083509	11.4396099	74.54667959	81.70367419	12046574.25	3.589834783	3060.710991	104570702.9	3.60677218	3336.241008	88126094.65	2.21E+12	High income	Europe & Central Asia	1
Austria	2005	8227	15.09323759	15.27054516	15.90198761	11.7336347	75.93201277	82.78834313	12046574.25	3.607176001	3085.06299	105044998.9	3.661952	3359.544987	89449029.04	2.27E+12	High income	Europe & Central Asia	1
Austria	2006	8268	15.15560151	15.44876744	16.02751756	12.02350316	75.93201277	82.78834313	12046574.25	3.626348171	3106.937992	105434289.2	3.71784884	3378.460003	90721294.6	2.33E+12	High income	Europe & Central Asia	1
Austria	2007	8295	15.17765543	15.54507403	16.32903029	11.87594357	75.93201277	82.78834313	12046574.25	3.633152438	3129.086017	106352536.4	3.748408286	3347.562996	90077556.18	2.34E+12	High income	Europe & Central Asia	1
Austria	2008	8321	15.173212	15.58235863	16.26020572	12.04225363	75.93201277	82.78834313	12046574.25	3.631780485	3152.422984	106145001.4	3.76030655	3367.125018	90802518.1	2.36E+12	High income	Europe & Central Asia	1
Austria	2009	8343	15.18832295	15.67224765	16.07299208	12.17625649	75.93201277	82.78834313	12046574.25	3.636448254	3177.896011	105574291.9	3.789147465	3388.06201	91379240.02	2.39E+12	High income	Europe & Central Asia	1
Austria	2010	8363	15.19967911	15.74476222	15.89334799	12.15381722	77.01935442	83.48267197	12046574.25	3.639960116	3206.272	105018052.8	3.812574904	3411.64201	91283123.16	2.41E+12	High income	Europe & Central Asia	1
Austria	2011	8391	15.16364364	15.78210885	15.72407779	12.18156287	77.01935442	83.48267197	12046574.25	3.62882792	3236.231	104486105.4	3.824697015	3435.888004	91401942.69	2.43E+12	High income	Europe & Central Asia	1
Austria	2012	8430	15.19018031	15.8715361	15.76054462	12.26422002	77.01935442	83.48267197	12046574.25	3.637022405	3269.95399	104601353.5	3.853880522	3463.570999	91754262.01	2.47E+12	High income	Europe & Central Asia	1
Austria	2013	8480	15.28066881	16.01327862	15.84014172	12.37373807	77.01935442	83.48267197	12046574.25	3.665104504	3306.729988	104851671.2	3.90059335	3494.435015	92217277.31	2.53E+12	High income	Europe & Central Asia	1
Austria	2014	8546	15.30527965	16.04705531	15.72275795	12.37192117	77.01935442	83.48267197	12046574.25	3.672779638	3345.488002	104481927.5	3.911808118	3527.484991	92209631.03	2.56E+12	High income	Europe & Central Asia	1
Austria	2015	8642	15.43282193	16.20155032	15.7128672	12.4358572	77.54053725	83.75381161	12046574.25	3.712813198	3384.990007	104450604.1	3.963517058	3560.998012	92477992.25	2.62E+12	High income	Europe & Central Asia	1
Austria	2016	8736	15.59674656	16.40502534	15.59511472	12.5810207	77.54053725	83.75381161	12046574.25	3.764908123	3365.713994	104075658.9	4.032663816	3587.275993	93081905.19	2.67E+12	High income	Europe & Central Asia	1
Austria	2017	8797	15.68477238	16.52106466	15.71526704	12.37691817	77.54053725	83.75381161	12046574.25	3.793183545	3400.283026	104458206.7	4.072636165	3562.710996	92230657.72	2.69E+12	High income	Europe & Central Asia	1
Austria	2018	8841	15.71395027	16.62273864	15.82670812	12.44272606	77.54053725	83.75381161	12046574.25	3.802602776	3433.392998	104809543.8	4.107985589	3587.559998	92506736.56	2.73E+12	High income	Europe & Central Asia	1
Austria	2019	8880	15.7270006	16.68922546	15.72967406	12.50572864	77.54053725	83.75381161	12046574.25	3.806823258	3462.79799	104503814.8	4.131267103	3608.678004	92769603.45	2.76E+12	High income	Europe & Central Asia	1
Austria	2020	8908	15.74255524	16.75017184	15.5789662	12.43097952	78.50518971	84.19769561	12046574.25	3.811859759	3487.420984	104023945.8	4.152724423	3625.583006	92457570.33	2.77E+12	High income	Europe & Central Asia	1
Bahamas	1990	271	11.86496814	12.77732005	26.46362496	20.97509949	66.27145469	74.4964422	9013176.325	2.741546815	79.39399998	94854495.16	2.962614644	80.33700071	88206910.71	41640166909	High income	Latin America & Caribbean
Bahamas	1991	276	11.69348289	12.65343285	26.53387938	21.35562579	66.27145469	74.4964422	9013176.325	2.701875188	81.69899991	94921076.11	2.931580778	82.77800007	88774404.94	42495845677	High income	Latin America & Caribbean
Bahamas	1992	282	11.57558396	12.50794383	26.55179076	21.6922475	66.27145469	74.4964422	9013176.325	2.674933811	83.67099995	94937987.42	2.895550434	84.96600079	89261347.82	43208862402	High income	Latin America & Caribbean
Bahamas	1993	288	11.61909795	12.56564432	26.53178317	21.98823509	66.27145469	74.4964422	9013176.325	2.68484588	85.37000085	94919095.25	2.909786665	86.94799991	89678149.67	44444542819	High income	Latin America & Caribbean
Bahamas	1994	294	11.46558341	12.31117636	26.83848823	22.59650554	66.27145469	74.4964422	9013176.325	2.650039618	89.44000076	95205202.26	2.847524415	91.36800017	90502476.47	46111759390	High income	Latin America & Caribbean
Bahamas	1995	300	11.33208456	12.06380284	26.00836619	21.75003371	66.99668007	75.19298461	9013176.325	2.620138523	91.04700009	94413269.57	2.788275325	93.35499998	89343546.7	45778903990	High income	Latin America & Caribbean
Bahamas	1996	305	11.16555776	12.50276069	25.0921196	20.56057471	66.99668007	75.19298461	9013176.325	2.583312291	92.21300055	93471787.65	2.894275031	92.55599964	87567462.35	45724172184	High income	Latin America & Caribbean
Bahamas	1997	310	10.74818447	12.62507866	23.99754759	19.6535368	66.99668007	75.19298461	9013176.325	2.493271442	93.53600025	92246591.73	2.924523865	94.40599987	86087133.23	45280906939	High income	Latin America & Caribbean
Bahamas	1998	315	10.95547927	12.21714948	22.70940183	19.0445639	66.99668007	75.19298461	9013176.325	2.53759235	95.05399946	90650839.16	2.824856894	99.16099908	85027260.99	45683199908	High income	Latin America & Caribbean
Bahamas	1999	320	11.04124613	11.56010918	22.76729518	19.18173239	66.99668007	75.19298461	9013176.325	2.556159459	96.67800012	90726369.29	2.671417633	101.4640003	85270802.05	45533580962	High income	Latin America & Caribbean
Bahamas	2000	325	11.16393624	11.83375984	23.12625602	19.4333294	67.71486913	74.9736638	9013176.325	2.582956261	98.32100006	91186478.41	2.734283935	103.7689992	85710195.45	47476501202	High income	Latin America & Caribbean
Bahamas	2001	330	11.28879901	12.07396989	23.22639462	19.6423109	67.71486913	74.9736638	9013176.325	2.610516035	100.3360002	91312349.48	2.790685991	106.2930007	86068087.6	49447738613	High income	Latin America & Caribbean
Bahamas	2002	334	11.41857993	12.32871291	23.30676092	19.83850935	67.71486913	74.9736638	9013176.325	2.639473048	102.3610003	91412595.3	2.851772119	108.6160004	86398351.14	51459496376	High income	Latin America & Caribbean
Bahamas	2003	338	11.50982813	12.21769251	23.03430994	20.02686204	67.71486913	74.9736638	9013176.325	2.660024655	101.5320001	91069957.78	2.824987284	110.8279999	86710267.83	51743875265	High income	Latin America & Caribbean
Bahamas	2004	343	11.59743141	12.11675017	23.09354895	20.20669547	67.71486913	74.9736638	9013176.325	2.679905868	103.6080003	91145133.99	2.800852302	113.0829997	87003452.33	52863826774	High income	Latin America & Caribbean
Bahamas	2005	348	11.77634223	12.36930615	23.35491911	20.45933296	68.06500623	74.64832414	9013176.325	2.720971784	105.8459997	91472338.66	2.861628942	115.4769996	87407832.8	55228518970	High income	Latin America & Caribbean
Bahamas	2006	353	11.63746878	12.12981486	23.38206303	20.64026466	68.06500623	74.64832414	9013176.325	2.689041598	108.4250004	91505904.85	2.803964372	118.3680005	87692148.18	55784394723	High income	Latin America & Caribbean
Bahamas	2007	358	11.92021244	12.51482305	23.39241543	20.44393353	68.06500623	74.64832414	9013176.325	2.754450749	110.8040005	91518686.24	2.897244056	118.0949992	87383431.67	57830128113	High income	Latin America & Caribbean
Bahamas	2008	363	11.84101251	12.35749716	23.39333593	20.95097724	68.06500623	74.64832414	9013176.325	2.735970079	113.1060006	91519822.18	2.858757982	123.6489995	88170313.79	59487901640	High income	Latin America & Caribbean
Bahamas	2009	368	11.31187706	12.00754016	23.74303894	21.08823513	68.06500623	74.64832414	9013176.325	2.615641937	118.6170003	91945002.2	2.774972712	126.1870001	88377556	59473589102	High income	Latin America & Caribbean
Bahamas	2010	373	11.04564918	11.83126492	25.00004441	21.49213296	68.80255943	74.79271337	9013176.325	2.557116306	121.0740008	93373058.66	2.733704142	128.7309998	88973551.4	60219229133	High income	Latin America & Caribbean
Bahamas	2011	378	11.12692049	11.78798337	24.89902537	21.44266558	68.80255943	74.79271337	9013176.325	2.574842176	123.5339993	93263846.86	2.723665508	131.3199994	88901651.66	61463025449	High income	Latin America & Caribbean
Bahamas	2012	382	10.76704503	11.53656995	24.78128525	21.45289635	68.80255943	74.79271337	9013176.325	2.49727173	125.9819999	93135368.78	2.666077912	133.8839993	88916546.66	61039770368	High income	Latin America & Caribbean
Bahamas	2013	386	9.810160081	10.53222235	25.03994093	21.67662997	68.80255943	74.79271337	9013176.325	2.302196361	131.6819993	93415933.18	2.447920528	139.7229998	89239063.04	58842278680	High income	Latin America & Caribbean
Bahamas	2014	389	10.15558223	10.76558645	24.91705565	21.64990783	68.80255943	74.79271337	9013176.325	2.370792978	134.0810001	93283408.23	2.496962139	142.265	89200864.3	61339622085	High income	Latin America & Caribbean
Bahamas	2015	393	9.496029586	9.978757549	25.42333176	22.01246646	70.1798726	75.88310481	9013176.325	2.241538622	139.6440004	93820613.58	2.335426178	148.0089998	89711809.53	60377637672	High income	Latin America & Caribbean
Bahamas	2016	396	9.523472864	10.19363293	24.94675589	21.98151545	70.1798726	75.88310481	9013176.325	2.246773514	138.9290001	93315565.25	2.378473271	150.737	89668803.12	61276118251	High income	Latin America & Caribbean
Bahamas	2017	399	9.844624107	10.51475005	24.81258435	21.61531093	70.1798726	75.88310481	9013176.325	2.3089504	141.2200004	93169647.93	2.444287708	149.9580006	89151279.71	63057379325	High income	Latin America & Caribbean
Bahamas	2018	402	9.209234155	10.00292544	25.00253358	21.85611992	70.1798726	75.88310481	9013176.325	2.187555922	146.5960005	93375737.89	2.340228706	155.5270003	89493403.7	62517182840	High income	Latin America & Caribbean
Bahamas	2019	405	9.38629931	10.24582224	24.84095466	21.79850174	70.1798726	75.88310481	9013176.325	2.220728825	148.8050005	93200640.76	2.389047833	157.9079996	89412180.16	64529393246	High income	Latin America & Caribbean
Bahamas	2020	406	9.564716604	10.4969345	23.22318235	21.04443259	70.61756754	76.50660177	9013176.325	2.254663891	147.888999	91308328.38	2.440589071	160.4119995	88311682.15	65019851228	High income	Latin America & Caribbean
Bahrain	1990	517	12.18330476	12.9694176	29.60575334	6.673926363	70.86138243	74.08933953	5241016.264	2.816742019	195.2129996	56680506.06	3.011386175	119.9210006	26694429.43	40806724863	High income	Middle East & North Africa
Bahrain	1991	535	12.67300361	13.32750705	29.2462948	6.990577102	70.86138243	74.08933953	5241016.264	2.936461563	197.2000003	56526045.14	3.10445476	123.4120003	27622960.28	43315650584	High income	Middle East & North Africa
Bahrain	1992	554	12.39850226	13.24141356	29.34408243	7.166080519	70.86138243	74.08933953	5241016.264	2.868739379	207.878999	56568533.29	3.081819447	127.6490001	28126934.58	44799570479	High income	Middle East & North Africa
Bahrain	1993	574	12.57542004	13.44120513	28.89967711	7.341401807	70.86138243	74.08933953	5241016.264	2.912205515	210.6939996	56372565.15	3.134602701	132.5869998	28622935.06	46485225264	High income	Middle East & North Africa
Bahrain	1994	593	12.77594096	13.62458399	28.68520516	7.366364607	70.86138243	74.08933953	5241016.264	2.962267379	217.9989989	56275308.75	3.183845169	133.8739999	28692957.95	48570897354	High income	Middle East & North Africa
Bahrain	1995	613	13.0933788	13.8249579	28.68203955	7.559092227	71.94880478	75.00307133	5241016.264	3.043284009	225.0209992	56273859.93	3.238536148	139.435	29228603.46	51735120059	High income	Middle East & North Africa
Bahrain	1996	633	12.94981124	13.80413741	28.50042416	7.761225662	71.94880478	75.00307133	5241016.264	3.006371758	229.3160016	56190082.65	3.232809843	143.5460006	29781042.05	52558055911	High income	Middle East & North Africa
Bahrain	1997	653	12.59780176	13.60502698	28.32217006	7.975446186	71.94880478	75.00307133	5241016.264	2.917751104	234.7269999	56106588.65	3.178556914	148.3270005	30356247.14	52737930556	High income	Middle East & North Africa
Bahrain	1998	672	12.45582178	13.5345235	28.39709294	8.200334712	71.94880478	75.00307133	5241016.264	2.882750437	246.7200005	56141836.61	3.159565435	153.7429985	30948933.17	54963668062	High income	Middle East & North Africa
Bahrain	1999	692	12.37845289	13.48566845	28.17557424	8.615779548	71.94880478	75.00307133	5241016.264	2.863854645	255.6190009	56036968.99	3.146471978	164.7270002	32014468.24	57615563983	High income	Middle East & North Africa
Bahrain	2000	711	12.42822396	13.69181666	28.16181603	8.69457991	73.03744053	75.85306054	5241016.264	2.875995965	267.0639998	56030390.45	3.202092223	166.483001	32212364.82	60207757280	High income	Middle East & North Africa
Bahrain	2001	730	12.07407831	13.74166119	28.3555307	9.04705447	73.03744053	75.85306054	5241016.264	2.79071171	286.0690015	56122311.11	3.215687581	175.0260004	33081511.43	63423699540	High income	Middle East & North Africa
Bahrain	2002	748	11.74991643	13.77376626	28.06088007	8.768130592	73.03744053	75.85306054	5241016.264	2.714866813	309.0740012	55981891.6	3.224474955	184.611	32395885.36	66258524810	High income	Middle East & North Africa
Bahrain	2003	778	11.58117964	13.85755971	27.62918632	8.53466386	73.03744053	75.85306054	5241016.264	2.6762064	336.0670026	55769706.26	3.247523077	195.5139994	31809367.77	70355338379	High income	Middle East & North Africa
Bahrain	2004	833	11.40375779	13.82486678	27.27555438	8.328656702	73.03744053	75.85306054	5241016.264	2.636149716	373.4579978	55589993.78	3.238511064	207.9810004	31282079.19	75797865385	High income	Middle East & North Africa
Bahrain	2005	902	11.24502404	13.77675317	27.29211183	8.457489654	73.72687196	76.69930456	5241016.264	2.600820685	408.6110008	55598529.2	3.225293711	222.0909998	31612916.19	81730495233	High income	Middle East & North Africa
Bahrain	2006	971	11.42278369	13.82243717	27.34253952	8.618285553	73.72687196	76.69930456	5241016.264	2.640416352	454.9049997	55624451	3.237842327	239.1569997	32020782.16	91608052898	High income	Middle East & North Africa
Bahrain	2007	1041	11.2506055	13.75580179	27.26690276	8.755055582	73.72687196	76.69930456	5241016.264	2.602054871	506.0850007	55585529.05	3.219555003	258.3209998	32363344.95	1.00E+11	High income	Middle East & North Africa
Bahrain	2008	1110	11.19538598	13.68397826	27.0787323	8.863634209	73.72687196	76.69930456	5241016.264	2.589870328	557.4300023	55487605.72	3.199959496	278.549999	32632476.21	1.09E+11	High income	Middle East & North Africa
Bahrain	2009	1179	11.37299942	13.7432787	26.79624177	8.944952997	73.72687196	76.69930456	5241016.264	2.629266608	602.7940017	55337626.3	3.216129731	298.2320005	32832418.66	1.19E+11	High income	Middle East & North Africa
Bahrain	2010	1214	11.87760798	13.95636449	28.60832245	12.95994233	74.39455762	77.46488847	5241016.264	2.744493879	631.796	56240010.86	3.274911944	315.8889992	41167224.28	1.40E+11	High income	Middle East & North Africa
Bahrain	2011	1212	12.27322892	14.17747662	28.31992165	12.67570663	74.39455762	77.46488847	5241016.264	2.838354431	647.5360053	56105527.4	3.337044426	326.5800031	40666112.85	1.47E+11	High income	Middle East & North Africa
Bahrain	2012	1225	11.93049338	14.26206082	28.11464109	12.45898152	74.39455762	77.46488847	5241016.264	2.75685886	654.5300003	56007775.08	3.361123086	334.9869991	40275805.26	1.46E+11	High income	Middle East & North Africa
Bahrain	2013	1262	12.19311444	14.54213592	27.83267479	12.07439395	74.39455762	77.46488847	5241016.264	2.819091663	658.2450007	55870694.91	3.442099321	334.5489999	39565238.42	1.49E+11	High income	Middle East & North Africa
Bahrain	2014	1311	12.54126022	14.71818285	27.3176283	11.84914765	74.39455762	77.46488847	5241016.264	2.903761946	658.9579927	55611659.55	3.493994168	341.7270004	39138157.03	1.53E+11	High income	Middle East & North Africa
Bahrain	2015	1362	12.99437183	15.01008871	26.9697839	11.63670882	75.00829123	78.21670457	5241016.264	3.017780435	677.9060011	55430189.23	3.581771607	350.0489983	38727797.28	1.62E+11	High income	Middle East & North Africa
Bahrain	2016	1410	13.17793622	15.36678035	27.09219557	11.72078289	75.00829123	78.21670457	5241016.264	3.065236043	714.8430003	55494664.1	3.692029585	361.0439999	38891086.41	1.73E+11	High income	Middle East & North Africa
Bahrain	2017	1457	13.23542028	15.47147766	27.14675066	11.82647383	75.00829123	78.21670457	5241016.264	3.080249881	762.8660032	55523183.15	3.725032591	373.1740016	39094711.3	1.85E+11	High income	Middle East & North Africa
Bahrain	2018	1487	13.03196892	15.51019915	27.19082287	11.81429767	75.00829123	78.21670457	5241016.264	3.02743994	816.6880031	55546125.82	3.73731309	378.5370015	39071345.75	1.93E+11	High income	Middle East & North Africa
Bahrain	2019	1494	12.87888072	15.73992699	27.14646397	11.9190906	75.00829123	78.21670457	5241016.264	2.988300589	867.9840075	55523033.63	3.811008279	390.6700008	39271649.71	2.02E+11	High income	Middle East & North Africa
Bahrain	2020	1477	12.82509117	15.73930953	25.09772579	9.422954455	75.60699907	78.88310037	5241016.264	2.974668931	911.3600017	54355813.81	3.810808268	401.7590001	33980172.26	1.99E+11	High income	Middle East & North Africa
Bangladesh	1990	107148	6.591419439	4.742199578	32.57830903	23.10404092	59.49595039	60.06218616	387333.8228	1.751146388	34957.12187	4271084.964	1.496437022	35029.14782	3917457.493	4.67E+11	Lower middle income	South Asia
Bangladesh	1991	109243	6.775466638	5.111061809	32.43115317	23.17847035	59.49595039	60.06218616	387333.8228	1.778756748	35963.64181	4267487.863	1.544098514	36057.29798	3921489.958	4.91E+11	Lower middle income	South Asia
Bangladesh	1992	111272	6.956847983	5.468927588	32.34504314	22.72979703	59.49595039	60.06218616	387333.8228	1.806393071	36988.87596	4265362.014	1.591789484	37112.23381	3896790.386	5.15E+11	Lower middle income	South Asia
Bangladesh	1993	113419	7.136862851	5.81809805	32.25251766	22.04391218	59.49595039	60.06218616	387333.8228	1.834245715	38041.53995	4263060.374	1.639741052	36782.98022	3857163.796	5.30E+11	Lower middle income	South Asia
Bangladesh	1994	115615	7.3171332	6.161362267	32.1521104	21.59537326	59.49595039	60.06218616	387333.8228	1.862568263	39130.64784	4260542.103	1.688289342	37874.93969	3829971.926	5.55E+11	Lower middle income	South Asia
Bangladesh	1995	117793	7.558448518	6.562338337	32.00218302	21.2128434	63.15293177	64.38808091	387333.8228	1.90116741	38789.94791	4256741.605	1.746823086	37567.63409	3805948.41	5.64E+11	Lower middle income	South Asia
Bangladesh	1996	119877	7.736740813	6.897603002	31.87148777	20.75193518	63.15293177	64.38808091	387333.8228	1.930198735	39909.66809	4253388.878	1.797319261	38688.82901	3775945.588	5.90E+11	Lower middle income	South Asia
Bangladesh	1997	122039	7.916915001	7.231121599	31.73393313	20.29678716	63.15293177	64.38808091	387333.8228	1.959986872	41056.32579	4249819.726	1.849000709	39832.95721	3745141.544	6.18E+11	Lower middle income	South Asia
Bangladesh	1998	124350	8.101535177	7.565498626	31.58893992	19.59054423	63.15293177	64.38808091	387333.8228	1.990986989	42222.36612	4246012.112	1.902307044	39534.89718	3694920.735	6.35E+11	Lower middle income	South Asia
Bangladesh	1999	126755	8.281061398	7.973271626	31.43548264	19.15575663	63.15293177	64.38808091	387333.8228	2.021601904	43403.13744	4241930.782	1.969398346	40698.36183	3662469.828	6.66E+11	Lower middle income	South Asia
Bangladesh	2000	129193	8.415896021	8.303712671	31.44283403	18.91282463	65.24755258	67.33524829	387333.8228	2.044904649	44591.72032	4242127.514	2.025497961	41874.2998	3643809.192	6.96E+11	Lower middle income	South Asia
Bangladesh	2001	131670	8.50322918	8.61718604	30.84918804	18.67663542	65.24755258	67.33524829	387333.8228	2.06014111	44149.32302	4225838.19	2.080193282	41498.93382	3625293.296	6.97E+11	Lower middle income	South Asia
Bangladesh	2002	134140	8.573834706	8.800425529	30.68894203	18.72605677	65.24755258	67.33524829	387333.8228	2.072542159	45254.45994	4221298.408	2.112846668	42610.59835	3629198.463	7.23E+11	Lower middle income	South Asia
Bangladesh	2003	136503	8.595000682	8.873326288	30.52425519	18.76987795	65.24755258	67.33524829	387333.8228	2.076274242	46349.09114	4216567.938	2.125979707	43721.78707	3632647.421	7.43E+11	Lower middle income	South Asia
Bangladesh	2004	138790	8.485663862	8.573676108	30.76924096	18.8080553	65.24755258	67.33524829	387333.8228	2.057067507	48986.23109	4223581.012	2.07251422	44823.02614	3635641.727	7.63E+11	Lower middle income	South Asia
Bangladesh	2005	140913	8.450091879	8.719606484	30.74132134	18.99908209	67.01288088	69.98668686	387333.8228	2.050857113	50005.68943	4222789.126	2.098381957	45911.68119	3650479.156	7.85E+11	Lower middle income	South Asia
Bangladesh	2006	142629	8.564350734	8.850017597	30.14309381	19.03260287	67.01288088	69.98668686	387333.8228	2.070872078	49281.30665	4205362.088	2.121771803	46936.48103	3653058.025	7.93E+11	Lower middle income	South Asia
Bangladesh	2007	144136	8.586516279	8.919340233	29.95686476	19.06130974	67.01288088	69.98668686	387333.8228	2.074777427	50094.40288	4199753.656	2.134311089	47951.16805	3655260.71	8.11E+11	Lower middle income	South Asia
Bangladesh	2008	145421	8.334938627	8.785117631	30.17514877	19.08558449	67.01288088	69.98668686	387333.8228	2.030881191	52486.17428	4206318.524	2.11009928	48959.41623	3657119.127	8.26E+11	Lower middle income	South Asia
Bangladesh	2009	146707	8.955861945	9.214900386	29.58806173	19.10568188	67.01288088	69.98668686	387333.8228	2.140947023	51695.29338	4188381.409	2.188609767	49966.53806	3658654.838	8.64E+11	Lower middle income	South Asia
Bangladesh	2010	148391	9.209621292	9.715516996	29.59091698	10.6146046	68.50221594	72.38212629	387333.8228	2.187627908	52536.86235	4188470.829	2.283750265	49437.46625	2708331.966	7.87E+11	Lower middle income	South Asia
Bangladesh	2011	150211	9.312890432	9.940480176	29.33623197	10.71095607	68.50221594	72.38212629	387333.8228	2.206915163	53493.77587	4180408.722	2.327840037	50488.57189	2723409.424	8.14E+11	Lower middle income	South Asia
Bangladesh	2012	152091	9.552737169	10.19622758	28.69784559	10.80521899	68.50221594	72.38212629	387333.8228	2.252369244	52854.72204	4159416.548	2.37899789	51527.86895	2738041.041	8.31E+11	Lower middle income	South Asia
Bangladesh	2013	154030	10.02756827	10.52873062	28.43931544	10.75439519	68.50221594	72.38212629	387333.8228	2.345135783	53846.35404	4150585.844	2.4471941	51018.61506	2730166.669	8.65E+11	Lower middle income	South Asia
Bangladesh	2014	155961	10.22047523	10.85434443	28.17457042	10.84218756	68.50221594	72.38212629	387333.8228	2.38390618	54852.18027	4141339.486	2.51587153	52054.17977	2743747.424	9.01E+11	Lower middle income	South Asia
Bangladesh	2015	157830	10.56839159	11.27997498	27.64276161	10.9829921	69.4907954	74.10620636	387333.8228	2.455457958	54240.58687	4122125.005	2.60855877	53097.94198	2765318.215	9.32E+11	Lower middle income	South Asia
Bangladesh	2016	159785	11.17789798	11.80176061	27.37119075	10.9202133	69.4907954	74.10620636	387333.8228	2.586023398	55234.21607	4111972.871	2.726856966	52610.81265	2755732.596	9.83E+11	Lower middle income	South Asia
Bangladesh	2017	161794	10.99560673	11.89491099	27.50115216	11.3174867	69.4907954	74.10620636	387333.8228	2.546262435	56229.94483	4116860.462	2.748533327	53675.02406	2815538.333	1.00E+12	Lower middle income	South Asia
Bangladesh	2018	163684	11.39195348	12.28785601	27.31941713	11.32994079	69.4907954	74.10620636	387333.8228	2.63350602	57224.68523	4110010.678	2.841885558	54742.26594	2817380.727	1.06E+12	Lower middle income	South Asia
Bangladesh	2019	165516	11.58402479	12.46798348	26.7890223	11.33238866	69.4907954	74.10620636	387333.8228	2.676853687	56598.83011	4089403.709	2.885732005	55801.04031	2817742.622	1.07E+12	Lower middle income	South Asia
Bangladesh	2020	167421	11.662264	12.55922918	26.60623907	18.10145588	70.76937687	75.59789534	387333.8228	2.69471498	57574.26708	4082084.194	2.908200429	55312.18276	3578616.621	1.21E+12	Lower middle income	South Asia
Armenia	1990	3557	10.68868073	11.90606432	22.94528002	18.50406477	63.74510186	71.53739577	845061.4357	2.480692764	1145.772012	8527918.044	2.751140265	1244.581004	7879412.178	51218213143	Upper middle income	Europe & Central Asia
Armenia	1991	3618	10.88906886	12.00413096	22.65208901	18.37783384	63.74510186	71.53739577	845061.4357	2.523308287	1130.818996	8492237.125	2.774168691	1237.512999	7857163.311	51205981614	Upper middle income	Europe & Central Asia
Armenia	1992	3575	11.04705611	12.01467131	22.27615355	18.32579549	63.74510186	71.53739577	845061.4357	2.557422128	1106.090004	8445165.812	2.776655266	1222.395996	7847921.557	50526368130	Upper middle income	Europe & Central Asia
Armenia	1993	3457	11.37557759	12.25289695	21.96289765	18.18337559	63.74510186	71.53739577	845061.4357	2.629842859	1075.829006	8404777.342	2.833453372	1203.096014	7822418.455	50445281674	Upper middle income	Europe & Central Asia
Armenia	1994	3374	11.4251569	12.20332326	21.70407712	17.8774437	63.74510186	71.53739577	845061.4357	2.640949037	1045.890999	8370586.334	2.821538989	1184.944004	7766580.16	49087289519	Upper middle income	Europe & Central Asia
Armenia	1995	3323	11.43365592	12.09738093	21.83630266	17.66676804	65.89836621	73.41262911	845061.4357	2.642857592	1020.724003	8388147.716	2.796244814	1171.679998	7727274.907	47945006262	Upper middle income	Europe & Central Asia
Armenia	1996	3299	11.41733245	12.0968203	21.76834129	17.48767958	65.89836621	73.41262911	845061.4357	2.639193183	1006.96499	8379146.159	2.796111566	1166.421002	7693304.846	47359487690	Upper middle income	Europe & Central Asia
Armenia	1997	3271	12.60116057	13.36081676	20.81824361	17.0051766	65.89836621	73.41262911	845061.4357	2.918584237	946.3370014	8247704.812	3.113256936	1138.909996	7599166.56	49724378517	Upper middle income	Europe & Central Asia
Armenia	1998	3241	12.1051909	13.13812064	21.2139119	16.8475451	65.89836621	73.41262911	845061.4357	2.79810171	968.8790021	8303736.13	3.054879824	1142.952003	7567565.808	48934380366	Upper middle income	Europe & Central Asia
Armenia	1999	3206	12.05906335	13.2328408	21.18493614	16.76063923	65.89836621	73.41262911	845061.4357	2.787152275	968.6960044	8299696.46	3.079574592	1148.966001	7549961.669	49122607096	Upper middle income	Europe & Central Asia
Armenia	2000	3169	11.07571721	11.90717365	22.06589018	17.17908406	68.12117176	75.33348709	845061.4357	2.563660097	999.878001	8418175.138	2.75139969	1184.637996	7633542.446	46459571338	Upper middle income	Europe & Central Asia
Armenia	2001	3133	10.93508911	11.82000335	22.06336079	17.06801275	68.12117176	75.33348709	845061.4357	2.533198098	1007.918008	8417847.505	2.731088601	1191.945007	7611645.909	46271166901	Upper middle income	Europe & Central Asia
Armenia	2002	3105	10.8243444	11.63149704	22.11074604	16.86122319	68.12117176	75.33348709	845061.4357	2.509464224	1016.257006	8423973.653	2.687676992	1198.249997	7570324.693	45863626501	Upper middle income	Europe & Central Asia
Armenia	2003	3084	10.87122427	11.5691248	22.13981372	16.6400831	68.12117176	75.33348709	845061.4357	2.519483861	1024.454992	8427719.442	2.673465598	1203.892002	7525324.82	45973506693	Upper middle income	Europe & Central Asia
Armenia	2004	3066	10.85710481	11.69910094	22.14291966	16.3987787	68.12117176	75.33348709	845061.4357	2.516461905	1031.497995	8428119.141	2.703165732	1209.576	7475246.952	46318781323	Upper middle income	Europe & Central Asia
Armenia	2005	3047	11.02407333	11.83282795	22.00130279	16.14092464	68.30509773	75.84336217	845061.4357	2.552430985	1036.368001	8409786.998	2.73406736	1215.300004	7420587.049	46902528803	Upper middle income	Europe & Central Asia
Armenia	2006	3026	11.5111515	12.18680892	21.61172778	15.852962	68.30509773	75.84336217	845061.4357	2.660323888	1007.296001	8358203.472	2.817581121	1217.322997	7358111.853	47635392954	Upper middle income	Europe & Central Asia
Armenia	2007	3004	12.18947727	12.63507234	21.55210853	15.29109823	68.30509773	75.84336217	845061.4357	2.818220249	1006.165007	8350157.507	2.927009194	1189.872998	7231720.137	48864073698	Upper middle income	Europe & Central Asia
Armenia	2008	2983	12.28639611	12.64207092	21.47679862	14.99847401	68.30509773	75.84336217	845061.4357	2.841532926	1003.774004	8339935.542	2.92875093	1192.625	7163464.347	48808914475	Upper middle income	Europe & Central Asia
Armenia	2009	2964	12.42895374	12.64398295	21.40336225	14.98536275	68.30509773	75.84336217	845061.4357	2.876174371	1001.83	8329904.664	2.929226956	1195.813002	7160366.174	49083487559	Upper middle income	Europe & Central Asia
Armenia	2010	2946	12.27614508	12.39956059	21.12442302	15.47641195	69.49980674	77.0290186	845061.4357	2.839058069	1001.404996	8291227.84	2.868997455	1225.054003	7274075.514	49138374479	Upper middle income	Europe & Central Asia
Armenia	2011	2929	12.9040963	13.18384158	20.19539733	15.59676222	69.49980674	77.0290186	845061.4357	2.994712355	980.9650117	8155594.137	3.066775042	1205.666998	7301227.63	50955112695	Upper middle income	Europe & Central Asia
Armenia	2012	2914	13.08160819	13.40347753	20.12708297	15.54179056	69.49980674	77.0290186	845061.4357	3.040240718	987.3840029	8145191.39	3.124566614	1212.711004	7288859.979	52069849631	Upper middle income	Europe & Central Asia
Armenia	2013	2901	12.75336778	13.10487268	20.01410962	15.46450646	69.49980674	77.0290186	845061.4357	2.956589065	994.5980113	8127854.975	3.046258689	1219.685998	7271374.399	50917552813	Upper middle income	Europe & Central Asia
Armenia	2014	2890	12.69390656	13.15876247	19.52185253	14.83996409	69.49980674	77.0290186	845061.4357	2.941683562	1000.896006	8050341.66	3.060244486	1225.27601	7125776.218	50421901664	Upper middle income	Europe & Central Asia
Armenia	2015	2879	12.55995744	13.16588302	19.23301168	14.35237862	69.89665938	78.30370338	845061.4357	2.908380456	1005.240995	8003326.35	3.06209725	1228.544995	7006610.316	49757048381	Upper middle income	Europe & Central Asia
Armenia	2016	2866	12.66021576	13.52203522	19.03229853	13.79374689	69.89665938	78.30370338	845061.4357	2.93327146	1008.368994	7969969.363	3.156213322	1214.174	6863869.841	49877402845	Upper middle income	Europe & Central Asia
Armenia	2017	2852	12.601041	13.54883296	18.68943777	13.44803907	69.89665938	78.30370338	845061.4357	2.918554573	1009.932999	7911655.487	3.163410764	1215.464998	6772079.407	49358704484	Upper middle income	Europe & Central Asia
Armenia	2018	2837	12.43807022	13.5912851	18.6302257	11.9836486	69.89665938	78.30370338	845061.4357	2.878403985	1028.532997	7901411.461	3.174846337	1215.658997	6351914.538	47907801121	Upper middle income	Europe & Central Asia
Armenia	2019	2821	12.42475501	13.77257211	18.4981637	11.90880772	69.89665938	78.30370338	845061.4357	2.875148072	1028.465007	7878377.395	3.224147677	1215.685003	6329004.147	48103112139	Upper middle income	Europe & Central Asia
Armenia	2020	2806	12.36398104	13.81187636	18.90661125	12.97476404	70.56773732	78.89650682	845061.4357	2.860333963	1010.691989	7948789.475	3.234937121	1215.736008	6641963.061	49100996181	Upper middle income	Europe & Central Asia
Barbados	1990	259	12.08963467	11.95654986	25.15172081	17.71239798	71.70183655	77.17373749	4101793.595	2.794404283	88.77399941	42566839.92	2.762971519	99.66300058	37548572.89	20899176409	High income	Latin America & Caribbean
Barbados	1991	259	12.52227439	12.46735101	23.69759531	17.5019054	71.70183655	77.17373749	4101793.595	2.899079646	87.55499974	41818299.77	2.885576874	100.8769997	37355265.77	21488375977	High income	Latin America & Caribbean
Barbados	1992	260	12.88562322	12.93136544	23.44266486	17.34957213	71.70183655	77.17373749	4101793.595	2.990013712	88.7149999	41677269.63	3.001661781	99.5989997	37213196.58	22180624309	High income	Latin America & Caribbean
Barbados	1993	261	12.9511008	13.21037237	23.00048307	17.53606633	71.70183655	77.17373749	4101793.595	3.006701313	89.66200004	41425284.39	3.073698782	100.5810006	37386873.25	22726076999	High income	Latin America & Caribbean
Barbados	1994	262	13.01456553	13.48021661	22.53232791	17.69842536	71.70183655	77.17373749	4101793.595	3.022964795	90.47299995	41147971.73	3.14501422	101.4680008	37535847.95	23232210407	High income	Latin America & Caribbean
Barbados	1995	262	13.0684169	13.75270626	22.52673833	17.05761041	73.26621699	78.46050309	4101793.595	3.036833729	91.18200035	41144593.61	3.218707985	100.243	36935711.42	23310542221	High income	Latin America & Caribbean
Barbados	1996	263	13.09977899	13.9713881	21.58460311	17.57819657	73.26621699	78.46050309	4101793.595	3.044940053	91.79599963	40551644.64	3.279096702	101.0319998	37425728.15	23733632523	High income	Latin America & Caribbean
Barbados	1997	263	13.10810588	14.18728927	21.68711122	17.02165484	73.26621699	78.46050309	4101793.595	3.04709598	92.42500044	40618485.97	3.339828933	101.7709997	36901059.96	23981883254	High income	Latin America & Caribbean
Barbados	1998	264	12.05524913	13.31583379	21.84485624	17.30466	73.26621699	78.46050309	4101793.595	2.786248803	95.09399994	40720214.03	3.101375964	104.4510003	37170958.26	22830274371	High income	Latin America & Caribbean
Barbados	1999	264	12.03094434	13.50620997	21.70995886	16.84411419	73.26621699	78.46050309	4101793.595	2.780498613	95.72699951	40633304.77	3.15197061	103.2059999	36728397.56	22763148956	High income	Latin America & Caribbean
Barbados	2000	265	12.03932647	13.95347085	21.7418796	16.80137678	74.60100611	79.28119785	4101793.595	2.782480371	96.31900022	40653960.19	3.27410655	103.8530001	36686443.88	23369831156	High income	Latin America & Caribbean
Barbados	2001	265	12.09105026	13.7640933	21.67128734	16.8391646	74.60100611	79.28119785	4101793.595	2.79474054	97.20800021	40608205.84	3.221824877	104.7720002	36723546.54	23428369079	High income	Latin America & Caribbean
Barbados	2002	266	12.10115995	13.85529375	21.2518696	16.36587321	74.60100611	79.28119785	4101793.595	2.79714316	97.96200017	40330625.47	3.246897642	105.6200003	36250123.72	23482666107	High income	Latin America & Caribbean
Barbados	2003	267	12.2628262	14.0326388	21.27851688	16.65976877	74.60100611	79.28119785	4101793.595	2.835845779	98.63399942	40348557.17	3.296213212	106.4170003	36546338.56	24105400937	High income	Latin America & Caribbean
Barbados	2004	269	12.33758111	14.16310862	21.14515477	17.08293491	74.60100611	79.28119785	4101793.595	2.853922586	99.28099991	40258405.66	3.332971446	107.218	36960053.92	24614671041	High income	Latin America & Caribbean
Barbados	2005	269	12.51345491	14.46698368	20.7213235	17.04705134	75.21075824	79.64521091	4101793.595	2.896907147	98.00600061	39965019.84	3.420181475	108.0360004	36925546.32	24990730055	High income	Latin America & Caribbean
Barbados	2006	270	12.75339941	14.74429272	20.50600126	16.63563037	75.21075824	79.64521091	4101793.595	2.956597014	98.65000029	39811870.63	3.501757136	106.9389997	36522287.62	25288522412	High income	Latin America & Caribbean
Barbados	2007	271	12.90254471	15.09936298	20.29024439	16.55012812	75.21075824	79.64521091	4101793.595	2.994317425	99.30500005	39655574.87	3.609054596	107.7800007	36436697.11	25964901425	High income	Latin America & Caribbean
Barbados	2008	273	13.1264132	15.63218664	20.09579738	16.10469693	75.21075824	79.64521091	4101793.595	3.051841327	99.96200066	39512239.29	3.776266656	106.7279993	35980604.08	26555310985	High income	Latin America & Caribbean
Barbados	2009	274	13.33684666	15.96457751	19.92826032	15.96696552	75.21075824	79.64521091	4101793.595	3.106920262	100.5750003	39386825.96	3.884479851	107.4589991	35836044.78	27266301368	High income	Latin America & Caribbean
Barbados	2010	275	13.09629511	15.73342362	19.85092991	15.83599482	75.84186743	79.97977581	4101793.595	3.04403849	101.1590001	39328333.5	3.808902186	108.0999997	35697002.6	26808414912	High income	Latin America & Caribbean
Barbados	2011	275	12.89264499	15.42971044	19.55123807	16.04255454	75.84186743	79.97977581	4101793.595	2.991798837	101.9860007	39097980.26	3.711831376	110.6040004	35915590.54	26674546841	High income	Latin America & Caribbean
Barbados	2012	276	12.83218042	15.36074532	19.49659664	15.77886355	75.84186743	79.97977581	4101793.595	2.976461967	102.778	39055344.86	3.690136141	111.2159998	35635863.87	26572644560	High income	Latin America & Caribbean
Barbados	2013	277	12.80132193	15.29838257	19.40806955	16.22696914	75.84186743	79.97977581	4101793.595	2.968665021	103.562	38985847.63	3.670627096	111.8090003	36107527.36	26804703048	High income	Latin America & Caribbean
Barbados	2014	277	12.78973417	15.25858676	18.59499736	15.74799781	75.84186743	79.97977581	4101793.595	2.965742447	104.3450001	38322490.89	3.65823165	112.3909991	35602709.33	26497429392	High income	Latin America & Caribbean
Barbados	2015	278	12.84177018	15.26131308	18.94847874	15.89439087	76.30545857	80.34842978	4101793.595	2.978889159	105.1270004	38616524.78	3.659079494	112.9490003	35759188.74	26872108464	High income	Latin America & Caribbean
Barbados	2016	279	12.86957234	15.33967496	19.10112514	15.84085723	76.30545857	80.34842978	4101793.595	2.985937143	105.8769998	38740793.63	3.683533095	113.5030002	35702192.38	27174397628	High income	Latin America & Caribbean
Barbados	2017	279	12.92321302	15.29667882	18.9724858	15.81233158	76.30545857	80.34842978	4101793.595	2.999582483	106.5889996	38636175.84	3.670095559	113.9880001	35671715.52	27276004502	High income	Latin America & Caribbean
Barbados	2018	280	12.880548	15.37484715	18.84691609	15.77194383	76.30545857	80.34842978	4101793.595	2.988724119	107.301	38532945.22	3.694561998	114.4419997	35628438.59	27421418396	High income	Latin America & Caribbean
Barbados	2019	280	12.8490704	15.42626355	18.71800123	15.74103642	76.30545857	80.34842978	4101793.595	2.980738187	108.0260002	38425812.06	3.710744024	114.9019996	35595219.69	27549806566	High income	Latin America & Caribbean
Barbados	2020	281	12.85380119	15.47984524	18.86997634	15.45080246	77.04098968	80.85190563	4101793.595	2.981937036	108.7749995	38551985.7	3.727682941	115.3880001	35278985.24	27679275444	High income	Latin America & Caribbean
Belgium	1990	9960	13.64771624	13.80499107	15.94095161	8.333911457	71.76118732	79.73305016	11912399.51	3.190111537	3704.757004	103994936	3.23304443	3982.403002	71132428.76	2.14E+12	High income	Europe & Central Asia	1
Belgium	1991	9987	13.68260965	13.87518138	15.95225422	8.631410721	71.76118732	79.73305016	11912399.51	3.199587259	3727.564018	104029650.3	3.252390997	4003.779008	72855721.35	2.19E+12	High income	Europe & Central Asia	1
Belgium	1992	10016	13.81205814	14.01229602	15.81618108	8.824145173	71.76118732	79.73305016	11912399.51	3.234987105	3749.559	103609497.1	3.290518536	4024.922002	73949116.81	2.24E+12	High income	Europe & Central Asia	1
Belgium	1993	10044	15.16439008	15.52087203	15.23384413	8.646268338	71.76118732	79.73305016	11912399.51	3.629058169	3702.669996	101755489	3.740705098	3914.387999	72940648.28	2.44E+12	High income	Europe & Central Asia	1
Belgium	1994	10069	15.40048548	15.8096849	15.30031162	8.799633353	71.76118732	79.73305016	11912399.51	3.70262218	3721.938996	101971773.1	3.833672482	3934.522006	73811051.77	2.52E+12	High income	Europe & Central Asia	1
Belgium	1995	10095	15.74268664	16.22611905	15.09066356	8.964866825	72.80537345	80.6043697	11912399.51	3.811902334	3672.702994	101285409.9	3.971802887	3952.135988	74736202.11	2.59E+12	High income	Europe & Central Asia	1
Belgium	1996	10123	15.84870727	16.39320524	14.8435674	8.889646321	72.80537345	80.6043697	11912399.51	3.84640951	3686.181	100460585.2	4.028614199	3964.748975	74316649.64	2.61E+12	High income	Europe & Central Asia	1
Belgium	1997	10155	15.82331393	16.47630456	14.68724533	9.017144895	72.80537345	80.6043697	11912399.51	3.838116242	3698.032989	99929752.88	4.057170818	3975.475974	75026214.06	2.63E+12	High income	Europe & Central Asia	1
Belgium	1998	10189	15.77737215	16.54063518	14.53723729	8.970516857	72.80537345	80.6043697	11912399.51	3.823157428	3709.366992	99413686.74	4.07941661	3924.701021	74767607.74	2.61E+12	High income	Europe & Central Asia	1
Belgium	1999	10224	15.71799752	16.59322432	14.68794513	9.356874729	72.80537345	80.6043697	11912399.51	3.803911157	3721.605993	99932145	4.097692733	3936.143974	76879785.27	2.65E+12	High income	Europe & Central Asia	1
Belgium	2000	10264	15.87531252	16.8339585	14.58433381	9.352400926	73.98632418	81.35582134	11912399.51	3.855117801	3736.209983	99576420.05	4.182405138	3949.112993	76855722.29	2.70E+12	High income	Europe & Central Asia	1
Belgium	2001	10309	16.08283022	17.17560594	14.40473764	9.0689205	73.98632418	81.35582134	11912399.51	3.923721511	3755.648008	98952348.61	4.305643073	3963.839997	75312171.2	2.74E+12	High income	Europe & Central Asia	1
Belgium	2002	10356	16.12132058	17.28027726	14.31311417	9.319234108	73.98632418	81.35582134	11912399.51	3.936579696	3777.937982	98630281.12	4.344121565	3981.287013	76677044.24	2.79E+12	High income	Europe & Central Asia	1
Belgium	2003	10403	16.25659324	17.36215747	14.2440779	9.462483382	73.98632418	81.35582134	11912399.51	3.982104409	3803.520008	98385947.98	4.374461318	4002.067003	77445166.8	2.85E+12	High income	Europe & Central Asia	1
Belgium	2004	10456	16.1154065	17.26450659	14.34727363	9.768196913	73.98632418	81.35582134	11912399.51	3.934601288	3832.537014	98750649.07	4.338302142	4026.912994	79053498.24	2.87E+12	High income	Europe & Central Asia	1
Belgium	2005	10517	16.25190632	17.46274566	14.66505679	10.09969613	75.42557176	82.27221583	11912399.51	3.980518299	3864.197008	99853832.68	4.412023293	4055.56099	80750898.17	2.98E+12	High income	Europe & Central Asia	1
Belgium	2006	10583	16.28640935	17.5058103	14.52749005	9.901775922	75.42557176	82.27221583	11912399.51	3.992209331	3894.343992	99379925.5	4.428203075	4018.18101	79743231.18	2.96E+12	High income	Europe & Central Asia	1
Belgium	2007	10654	16.19063009	17.50853231	14.70423002	10.25219327	75.42557176	82.27221583	11912399.51	3.95983975	3926.699999	99987770.98	4.42922775	4047.994999	81515822.84	3.02E+12	High income	Europe & Central Asia	1
Belgium	2008	10727	16.13909132	17.56093043	14.6142916	10.35586551	75.42557176	82.27221583	11912399.51	3.942530447	3960.052998	99679595.21	4.448998822	4080.015993	82030209.38	3.05E+12	High income	Europe & Central Asia	1
Belgium	2009	10801	16.16381973	17.59897977	14.56683187	10.48239209	75.42557176	82.27221583	11912399.51	3.950826023	3993.403001	99516021.38	4.46341104	4113.32099	82651880.44	3.09E+12	High income	Europe & Central Asia	1
Belgium	2010	10878	16.22940792	17.69143588	14.83297804	10.7495447	76.58953183	83.00284283	11912399.51	3.972913375	4026.529993	100424848.5	4.498626148	4147.107011	83942740.59	3.17E+12	High income	Europe & Central Asia	1
Belgium	2011	10956	16.26957019	17.74740374	14.57777483	10.70698886	76.58953183	83.00284283	11912399.51	3.986499257	4054.01001	99553795.74	4.520078306	4173.689006	83739071.89	3.19E+12	High income	Europe & Central Asia	1
Belgium	2012	11031	16.33534321	17.86004906	14.54545311	10.84203984	76.58953183	83.00284283	11912399.51	4.00884902	4082.614005	99442121.91	4.563565245	4202.382984	84382882.07	3.25E+12	High income	Europe & Central Asia	1
Belgium	2013	11103	16.50515218	18.09654166	14.34219709	11.11425164	76.58953183	83.00284283	11912399.51	4.067131401	4042.830005	98732782.94	4.65622969	4232.202014	85658314.03	3.31E+12	High income	Europe & Central Asia	1
Belgium	2014	11177	16.59156917	18.19100896	14.29069412	11.23501879	76.58953183	83.00284283	11912399.51	4.097116277	4074.039008	98551089.25	4.693768423	4261.647982	86214779.18	3.37E+12	High income	Europe & Central Asia	1
Belgium	2015	11248	16.71814891	18.27407501	14.26599397	11.36177833	77.65000173	83.68992711	11912399.51	4.14143629	4107.300988	98463668.74	4.727026585	4290.022023	86792743.8	3.43E+12	High income	Europe & Central Asia	1
Belgium	2016	11317	16.77156832	18.36528281	14.31807732	11.32876256	77.65000173	83.68992711	11912399.51	4.160283857	4141.718009	98647791.53	4.763816053	4315.857996	86642806.44	3.48E+12	High income	Europe & Central Asia	1
Belgium	2017	11384	16.90565845	18.63503884	14.4192755	11.15709765	77.65000173	83.68992711	11912399.51	4.207972619	4176.439013	99003220.77	4.874308759	4269.220002	85856391.95	3.53E+12	High income	Europe & Central Asia	1
Belgium	2018	11449	16.79729976	18.60907405	14.3794132	11.31203467	77.65000173	83.68992711	11912399.51	4.169393075	4209.827	98863580.85	4.863562986	4289.386986	86566677.91	3.54E+12	High income	Europe & Central Asia	1
Belgium	2019	11511	16.79064095	18.66659864	14.36444936	11.36387464	77.65000173	83.68992711	11912399.51	4.167033872	4239.803981	98811039.39	4.887402053	4307.280994	86802249.74	3.57E+12	High income	Europe & Central Asia	1
Belgium	2020	11562	16.78134866	18.7005145	14.39726563	11.35707751	78.65305361	84.30736483	11912399.51	4.163743861	4265.421014	98926177.43	4.901512018	4323.734022	86771421.25	3.60E+12	High income	Europe & Central Asia	1
Bhutan	1990	558	6.142175768	3.980477175	27.25449481	17.8242883	54.01171575	55.06743525	1466950.42	1.685538235	182.4340007	15556489.33	1.402618098	183.6099994	13464982.47	8251312767	Lower middle income	South Asia
Bhutan	1991	568	6.10680074	3.959465148	27.36843322	17.66557883	54.01171575	55.06743525	1466950.42	1.680477641	183.5779992	15572890.84	1.400115226	185.0789984	13413463.55	8280073550	Lower middle income	South Asia
Bhutan	1992	546	5.693390612	4.29143093	27.51101684	17.4461897	54.01171575	55.06743525	1466950.42	1.622451378	183.643002	15593193.34	1.440185074	185.4899996	13341093.17	8209959352	Lower middle income	South Asia
Bhutan	1993	521	6.064316933	4.622626828	27.67088562	17.05263935	54.01171575	55.06743525	1466950.42	1.674420172	183.3249993	15615666.37	1.48130474	178.387	13207841.3	8283545738	Lower middle income	South Asia
Bhutan	1994	521	6.245479111	4.831053265	27.82503536	16.91131092	54.01171575	55.06743525	1466950.42	1.700403753	183.5329992	15637048.18	1.507781745	179.0580005	13158890.77	8432655519	Lower middle income	South Asia
Bhutan	1995	528	6.590609923	5.135132152	28.60773163	17.44177605	57.67146291	58.77188651	1466950.42	1.751025898	177.8600002	15741395.22	1.547260941	180.9500022	13339623.34	8637246242	Lower middle income	South Asia
Bhutan	1996	537	6.796745785	5.380354906	28.77002226	17.65896948	57.67146291	58.77188651	1466950.42	1.781976946	181.231	15762175.98	1.579850413	185.1109986	13411302.97	9012490820	Lower middle income	South Asia
Bhutan	1997	547	6.92634609	5.58947779	28.89081125	17.84154269	57.67146291	58.77188651	1466950.42	1.801715772	186.0239995	15777457.59	1.608184032	183.2940001	13470541.67	9258728231	Lower middle income	South Asia
Bhutan	1998	557	6.951508983	5.703386235	28.96309186	18.32298827	57.67146291	58.77188651	1466950.42	1.805573489	191.9860001	15786527.41	1.623830444	189.7499996	13622416.42	9669681962	Lower middle income	South Asia
Bhutan	1999	571	7.204262061	6.033265498	28.98377309	18.90848324	57.67146291	58.77188651	1466950.42	1.844784143	198.7729984	15789112.26	1.670006581	196.4689986	13798931.96	10317253253	Lower middle income	South Asia
Bhutan	2000	587	7.721773166	6.609662511	29.49149107	19.94222795	62.16028227	63.47234586	1466950.42	1.927744601	198.2269995	15851165.38	1.753863929	195.071999	14089923.82	10877804132	Lower middle income	South Asia
Bhutan	2001	603	8.02848032	7.059553206	29.45878121	20.66222875	62.16028227	63.47234586	1466950.42	1.978661938	206.5389985	15847247.79	1.822231816	200.4819998	14278010.83	11692418022	Lower middle income	South Asia
Bhutan	2002	619	8.28312003	7.472123112	29.35518961	21.41031204	62.16028227	63.47234586	1466950.42	2.021955682	215.3459993	15834768.74	1.887268347	205.567	14461615.61	12505305790	Lower middle income	South Asia
Bhutan	2003	635	8.553607075	7.962889767	28.8164754	21.84762171	62.16028227	63.47234586	1466950.42	2.068981798	216.219	15768071.57	1.967661202	202.4980009	14563661.5	12856750817	Lower middle income	South Asia
Bhutan	2004	650	8.89056483	8.49643905	28.59382707	22.41869911	62.16028227	63.47234586	1466950.42	2.129097137	224.8580011	15739601.42	2.058952419	207.2779986	14691336.76	13805151157	Lower middle income	South Asia
Bhutan	2005	663	9.381303832	8.986251467	29.06810947	23.024096	65.94454975	67.28506587	1466950.42	2.219786069	232.9109992	15799606.18	2.146484472	204.23	14820085.34	14665372828	Lower middle income	South Asia
Bhutan	2006	673	9.738731033	9.46629855	28.32546704	23.26916925	65.94454975	67.28506587	1466950.42	2.288260994	230.8690004	15704562.24	2.235881096	208.9649999	14870349.74	15244278157	Lower middle income	South Asia
Bhutan	2007	682	10.20499032	9.96844457	27.89582141	23.07070505	65.94454975	67.28506587	1466950.42	2.380770505	236.2829997	15646773.3	2.333379833	205.8010017	14829725.64	15923277780	Lower middle income	South Asia
Bhutan	2008	690	10.59117834	10.49028998	27.11389566	23.10634056	65.94454975	67.28506587	1466950.42	2.46021848	233.1640018	15536029.82	2.439211054	210.5110007	14837070.53	16530551179	Lower middle income	South Asia
Bhutan	2009	698	11.03604957	11.18597373	26.63635622	22.76111111	65.94454975	67.28506587	1466950.42	2.555030634	238.2530014	15464685.67	2.587799153	207.4989994	14764969.8	17342313098	Lower middle income	South Asia
Bhutan	2010	706	11.51257207	11.74318078	26.32519574	22.56155246	68.23196408	69.61025264	1466950.42	2.660645136	235.560002	15416615.7	2.713312915	204.6290001	14722317.01	17836395764	Lower middle income	South Asia
Bhutan	2011	713	11.95559878	12.24932839	25.80118953	22.14955538	68.23196408	69.61025264	1466950.42	2.762748165	241.693999	15332734.58	2.832594037	209.960001	14631936.28	18940347489	Lower middle income	South Asia
Bhutan	2012	721	12.27158261	12.64143705	23.78044297	22.47151082	68.23196408	69.61025264	1466950.42	2.837957269	248.1760003	14971900.73	2.928593136	207.7710008	14702833.76	19491234740	Lower middle income	South Asia
Bhutan	2013	729	12.20023861	12.60568409	25.98615942	20.98236214	68.23196408	69.61025264	1466950.42	2.820799293	254.854	15362771.48	2.919706647	213.2859985	14358013.43	19985375541	Lower middle income	South Asia
Bhutan	2014	736	12.51327895	13.00437561	25.79144513	19.96146115	68.23196408	69.61025264	1466950.42	2.89686382	253.707001	15331139.07	3.020347608	218.6560003	14095099.22	20576336616	Lower middle income	South Asia
Bhutan	2015	743	12.59312493	13.04615819	26.2029154	21.25584626	69.89926778	71.62221331	1466950.42	2.91659144	260.2839999	15397374.34	3.031093503	223.8009987	14424654.96	21473929104	Lower middle income	South Asia
Bhutan	2016	750	12.5247344	13.14479868	26.04080977	21.22794078	69.89926778	71.62221331	1466950.42	2.89968591	266.8260014	15371556.05	3.056614369	228.9789998	14417925.82	21984264679	Lower middle income	South Asia
Bhutan	2017	756	12.60737322	13.27470458	25.87675782	21.17189477	69.89926778	71.62221331	1466950.42	2.920125877	273.1810006	15345063.05	3.090552535	233.6889993	14404362.53	22644344139	Lower middle income	South Asia
Bhutan	2018	762	12.63369373	13.44670173	25.70526379	21.0983775	69.89926778	71.62221331	1466950.42	2.926666222	279.3930002	15316970.43	3.136067565	238.0700002	14386472.9	23265526954	Lower middle income	South Asia
Bhutan	2019	767	12.88087861	13.77141478	25.52160115	20.71576145	69.89926778	71.62221331	1466950.42	2.988808109	285.5149996	15286426.84	3.223830525	235.395999	14291540.9	23890184327	Lower middle income	South Asia
Bhutan	2020	773	13.14450844	14.00702716	25.16745047	21.53928353	71.17192159	73.32849556	1466950.42	3.056538962	291.5389984	15226167.28	3.289045195	239.7579992	14492106.39	24996153622	Lower middle income	South Asia
Bolivia (Plurinational State of)	1990	7096	11.11979172	10.53504804	27.43986461	16.72710138	55.34143255	59.29155855	889770.3718	2.573282435	1986.756977	9451835.599	2.448508549	2000.144009	7942211.241	87218329765	Lower middle income	Latin America & Caribbean
Bolivia (Plurinational State of)	1991	7245	11.10794095	10.54984113	27.38763302	17.08862005	55.34143255	59.29155855	889770.3718	2.570691633	2033.134005	9447314.622	2.45158927	2045.663003	8018642.595	89591460845	Lower middle income	Latin America & Caribbean
Bolivia (Plurinational State of)	1992	7394	11.0064854	10.48137639	27.33537068	17.71931701	55.34143255	59.29155855	889770.3718	2.548618019	2082.970003	9442770.851	2.437363673	2171.418996	8146487.272	93244380937	Lower middle income	Latin America & Caribbean
Bolivia (Plurinational State of)	1993	7544	10.91934975	10.49552482	27.28224013	18.07704273	55.34143255	59.29155855	889770.3718	2.529811334	2135.657996	9438130.86	2.44029665	2224.948005	8216010.985	95601548925	Lower middle income	Latin America & Caribbean
Bolivia (Plurinational State of)	1994	7694	10.93778818	10.54354764	27.22682257	18.15220936	55.34143255	59.29155855	889770.3718	2.533779332	2190.042016	9433268.76	2.450278152	2200.291	8230352.723	96718499291	Lower middle income	Latin America & Caribbean
Bolivia (Plurinational State of)	1995	7841	11.10978418	10.71810966	27.51347356	18.72959465	58.29703567	62.71467047	889770.3718	2.571094427	2245.294999	9458172.941	2.486905885	2255.143988	8337514.714	1.01E+11	Lower middle income	Latin America & Caribbean
Bolivia (Plurinational State of)	1996	7989	11.10139326	10.72111563	27.61265358	19.66511499	58.29703567	62.71467047	889770.3718	2.569261304	2298.364005	9466649.353	2.487541388	2308.666994	8500359.795	1.05E+11	Lower middle income	Latin America & Caribbean
Bolivia (Plurinational State of)	1997	8138	11.09190441	10.72426443	27.67305505	20.55122231	58.29703567	62.71467047	889770.3718	2.567189895	2352.342998	9471776.658	2.488207264	2363.57899	8643108.852	1.08E+11	Lower middle income	Latin America & Caribbean
Bolivia (Plurinational State of)	1998	8287	11.05124921	10.72751031	27.51822086	20.50042708	58.29703567	62.71467047	889770.3718	2.558333789	2407.463005	9458580.299	2.488893854	2419.811999	8635213.169	1.10E+11	Lower middle income	Latin America & Caribbean
Bolivia (Plurinational State of)	1999	8439	11.46906859	11.16364561	27.34335313	20.44614219	58.29703567	62.71467047	889770.3718	2.650824783	2464.335003	9443466.165	2.582892452	2477.595013	8626737.278	1.17E+11	Lower middle income	Latin America & Caribbean
Bolivia (Plurinational State of)	2000	8593	11.32917948	10.9899037	27.44391306	20.62732449	61.03665976	66.02233743	889770.3718	2.619491608	2523.364004	9452185.18	2.545028415	2537.114006	8654874.671	1.18E+11	Lower middle income	Latin America & Caribbean
Bolivia (Plurinational State of)	2001	8746	11.42955906	11.11812917	27.37870003	20.67156268	61.03665976	66.02233743	889770.3718	2.641937421	2582.028991	9446539.404	2.572918813	2595.821	8661679.24	1.22E+11	Lower middle income	Latin America & Caribbean
Bolivia (Plurinational State of)	2002	8901	11.72856309	11.43764754	26.91781521	20.7146371	61.03665976	66.02233743	889770.3718	2.709943708	2549.577996	9405733.843	2.643754434	2655.996998	8668280.262	1.26E+11	Lower middle income	Latin America & Caribbean
Bolivia (Plurinational State of)	2003	9057	11.76167657	11.5122417	26.85356908	20.43799851	61.03665976	66.02233743	889770.3718	2.717581985	2610.392	9399917.644	2.660570423	2626.167979	8625462.37	1.27E+11	Lower middle income	Latin America & Caribbean
Bolivia (Plurinational State of)	2004	9216	11.86775161	11.65413164	26.78833259	20.47654986	61.03665976	66.02233743	889770.3718	2.742195527	2672.960999	9393979.198	2.692852901	2687.912995	8631489.863	1.31E+11	Lower middle income	Latin America & Caribbean
Bolivia (Plurinational State of)	2005	9377	11.92628535	11.76695588	26.98117184	20.731848	63.3606039	68.99291338	889770.3718	2.755872955	2737.099984	9411438.495	2.718801748	2751.372994	8670911.03	1.36E+11	Lower middle income	Latin America & Caribbean
Bolivia (Plurinational State of)	2006	9543	11.75667876	11.65305686	26.91262657	20.85754814	63.3606039	68.99291338	889770.3718	2.716427762	2800.562995	9405265.294	2.692606903	2815.088985	8690008.633	1.37E+11	Lower middle income	Latin America & Caribbean
Bolivia (Plurinational State of)	2007	9711	11.65001278	11.59164157	26.82615436	21.05732525	63.3606039	68.99291338	889770.3718	2.69191029	2866.126	9397426.106	2.678587313	2881.17299	8719943.99	1.40E+11	Lower middle income	Latin America & Caribbean
Bolivia (Plurinational State of)	2008	9881	11.52391385	11.48256797	26.76006689	21.50303027	63.3606039	68.99291338	889770.3718	2.663211372	2933.523995	9391395.942	2.653868209	3048.468005	8784925.982	1.44E+11	Lower middle income	Latin America & Caribbean
Bolivia (Plurinational State of)	2009	10051	11.19603784	11.17808643	27.0695242	21.65558014	63.3606039	68.99291338	889770.3718	2.590013831	3107.326004	9419342.653	2.586064821	3119.664985	8806607.621	1.47E+11	Lower middle income	Latin America & Caribbean
Bolivia (Plurinational State of)	2010	10223	11.39387574	11.40076447	27.84441381	22.03478929	65.6494194	71.90648941	889770.3718	2.633936348	3178.854	9486180.34	2.635479082	3192.004988	8859301.465	1.54E+11	Lower middle income	Latin America & Caribbean
Bolivia (Plurinational State of)	2011	10396	10.99704682	11.03185941	27.60807939	21.89274202	65.6494194	71.90648941	889770.3718	2.546574135	3251.901005	9466259.99	2.554120787	3266.578998	8839761.653	1.52E+11	Lower middle income	Latin America & Caribbean
Bolivia (Plurinational State of)	2012	10570	11.00884947	10.97652021	27.3386017	20.8911765	65.6494194	71.90648941	889770.3718	2.549130206	3325.04298	9443052.347	2.542134844	3341.556997	8695083.282	1.54E+11	Lower middle income	Latin America & Caribbean
Bolivia (Plurinational State of)	2013	10743	11.06462432	10.976074	27.16639301	20.88949261	65.6494194	71.90648941	889770.3718	2.561243972	3398.675001	9427940.759	2.542038429	3417.297999	8694829.521	1.58E+11	Lower middle income	Latin America & Caribbean
Bolivia (Plurinational State of)	2014	10917	11.03872813	10.92364605	27.17786264	21.62921543	65.6494194	71.90648941	889770.3718	2.555612423	3473.569999	9428954.128	2.530735354	3494.466004	8802880.519	1.62E+11	Lower middle income	Latin America & Caribbean
Bolivia (Plurinational State of)	2015	11090	11.12472233	10.99647085	27.02309916	19.64995727	67.16591306	74.04581819	889770.3718	2.574361129	3550.063006	9415196.789	2.546449464	3573.344001	8497823.188	1.63E+11	Lower middle income	Latin America & Caribbean
Bolivia (Plurinational State of)	2016	11263	11.16438864	11.03293013	26.78458214	20.52757928	67.16591306	74.04581819	889770.3718	2.583055588	3625.718002	9393636.794	2.554353251	3651.868965	8639437.986	1.69E+11	Lower middle income	Latin America & Caribbean
Bolivia (Plurinational State of)	2017	11436	11.14739524	11.02510766	26.80244498	21.30356214	67.16591306	74.04581819	889770.3718	2.579327215	3703.096001	9395266.635	2.5526554	3732.251993	8756148.465	1.73E+11	Lower middle income	Latin America & Caribbean
Bolivia (Plurinational State of)	2018	11607	11.13813145	11.03492141	26.92402523	22.43385603	67.16591306	74.04581819	889770.3718	2.577296994	3781.852985	9406294.355	2.554785635	3814.047996	8912950.706	1.79E+11	Lower middle income	Latin America & Caribbean
Bolivia (Plurinational State of)	2019	11777	11.10622823	11.00591596	26.82649877	22.46909419	67.16591306	74.04581819	889770.3718	2.570317415	3860.906988	9397457.443	2.548494663	3896.129012	8917601.15	1.82E+11	Lower middle income	Latin America & Caribbean
Bolivia (Plurinational State of)	2020	11936	11.11088213	11.01046928	26.46129868	20.44278478	68.36252933	75.3544049	889770.3718	2.571334388	3939.427011	9363708.055	2.549481203	3977.690011	8626211.776	1.82E+11	Lower middle income	Latin America & Caribbean
Bosnia and Herzegovina	1990	4494	10.59824566	10.94290609	16.23039253	10.00061587	65.03604407	74.2242555	1294323.616	2.461696831	1616.783004	11394868.93	2.534881822	1693.224	8719286.298	82776162590	Upper middle income	Europe & Central Asia
Bosnia and Herzegovina	1991	4502	10.39429198	10.73856413	15.90348348	9.834186721	65.03604407	74.2242555	1294323.616	2.41938849	1629.027992	11286881.73	2.491233454	1671.896004	8626566.023	80414806089	Upper middle income	Europe & Central Asia
Bosnia and Herzegovina	1992	4276	10.24723225	10.59263642	15.42000371	9.668884159	65.03604407	74.2242555	1294323.616	2.38933418	1584.923001	11121572.16	2.460523409	1634.404011	8533165.825	76432435934	Upper middle income	Europe & Central Asia
Bosnia and Herzegovina	1993	3943	10.09849716	10.45024984	15.05271841	9.675705534	65.03604407	74.2242555	1294323.616	2.359317209	1532.183001	10991371.46	2.430923524	1619.288994	8537046.093	73337724148	Upper middle income	Europe & Central Asia
Bosnia and Herzegovina	1994	3762	9.864550887	10.23575967	14.88492895	9.54055865	65.03604407	74.2242555	1294323.616	2.31286456	1482.889	10930524.82	2.387005311	1574.669995	8459748.351	69286697293	Upper middle income	Europe & Central Asia
Bosnia and Herzegovina	1995	3751	9.549947395	9.912512339	15.84652492	9.483708707	69.72350993	76.13798315	1294323.616	2.251835201	1445.306	11267757.85	2.322312714	1540.770996	8426966.564	66824910368	Upper middle income	Europe & Central Asia
Bosnia and Herzegovina	1996	3908	8.93157557	9.316537767	16.93277304	9.513882371	69.72350993	76.13798315	1294323.616	2.136531935	1454.662998	11616979.99	2.207599465	1549.126996	8444385.544	64983354708	Upper middle income	Europe & Central Asia
Bosnia and Herzegovina	1997	4048	9.082573597	9.492970342	17.00217456	9.355940949	69.72350993	76.13798315	1294323.616	2.164130698	1448.055001	11638215.25	2.240955817	1541.821002	8352710.289	65331499338	Upper middle income	Europe & Central Asia
Bosnia and Herzegovina	1998	4115	9.191461185	9.633618086	16.93887004	9.084498606	69.72350993	76.13798315	1294323.616	2.184253671	1451.856996	11618850.56	2.267907357	1516.545998	8192250.8	65022288718	Upper middle income	Europe & Central Asia
Bosnia and Herzegovina	1999	4153	9.290760949	9.764857	16.85469499	8.998408209	69.72350993	76.13798315	1294323.616	2.202767844	1460.99	11592939.69	2.293348198	1523.674002	8140581.447	65754407217	Upper middle income	Europe & Central Asia
Bosnia and Herzegovina	2000	4179	9.396301973	9.896296154	16.90625745	8.954017282	70.82442452	77.4403743	1294323.616	2.22261775	1471.483002	11608833.7	2.3191139	1532.407007	8113790.987	66802208719	Upper middle income	Europe & Central Asia
Bosnia and Herzegovina	2001	4195	9.558774281	10.07670243	16.53287861	8.875426182	70.82442452	77.4403743	1294323.616	2.253525354	1452.343999	11492150.74	2.354950496	1541.737003	8066111.692	66898338713	Upper middle income	Europe & Central Asia
Bosnia and Herzegovina	2002	4198	9.709816016	10.24428681	16.42459557	8.787356065	70.82442452	77.4403743	1294323.616	2.282643866	1465.942001	11457613.18	2.388736055	1554.290003	8012301.891	68087717522	Upper middle income	Europe & Central Asia
Bosnia and Herzegovina	2003	4184	9.857869226	10.40753647	16.31124082	8.700115465	70.82442452	77.4403743	1294323.616	2.311551361	1480.947996	11421115.76	2.422113726	1568.396998	7958600.29	69331177629	Upper middle income	Europe & Central Asia
Bosnia and Herzegovina	2004	4143	10.0220611	10.58634544	16.19086098	8.45082587	70.82442452	77.4403743	1294323.616	2.344038259	1494.911003	11381969.48	2.459208039	1553.958998	7802935.143	69702867287	Upper middle income	Europe & Central Asia
Bosnia and Herzegovina	2005	4094	10.23311577	10.80919939	16.15527707	8.364916603	71.65823224	78.07455921	1294323.616	2.386468935	1506.351008	11370321.05	2.506235804	1565.555998	7748521.597	71277217138	Upper middle income	Europe & Central Asia
Bosnia and Herzegovina	2006	4058	10.45037029	11.04393148	15.95756764	8.132221211	71.65823224	78.07455921	1294323.616	2.430948413	1518.140002	11304955.03	2.556742982	1577.471003	7599124.705	72369860922	Upper middle income	Europe & Central Asia
Bosnia and Herzegovina	2007	4008	10.74824641	11.35829593	16.16372084	8.264600452	71.65823224	78.07455921	1294323.616	2.493284568	1498.015	11373088.32	2.62598261	1584.624993	7684478.034	74454863170	Upper middle income	Europe & Central Asia
Bosnia and Herzegovina	2008	3943	11.1449131	11.77197093	16.31566184	8.288497513	71.65823224	78.07455921	1294323.616	2.578783081	1500.566998	11422545.82	2.719960965	1561.820997	7699783.916	76910495099	Upper middle income	Europe & Central Asia
Bosnia and Herzegovina	2009	3878	11.64063942	12.28793931	15.64197878	8.483337457	71.65823224	78.07455921	1294323.616	2.689766403	1473.353992	11198312.99	2.841905681	1560.855005	7823424.04	79081834294	Upper middle income	Europe & Central Asia
Bosnia and Herzegovina	2010	3811	13.06016285	13.73540614	15.2523773	8.48006274	72.76633887	78.91179026	1294323.616	3.034703852	1442.948995	11062653.48	3.213978322	1506.48	7821362.867	86311934655	Upper middle income	Europe & Central Asia
Bosnia and Herzegovina	2011	3743	13.64072897	14.32718991	14.64948722	8.557006678	72.76633887	78.91179026	1294323.616	3.188217434	1402.253	10843668.46	3.37978177	1491.070006	7869641.625	88137642530	Upper middle income	Europe & Central Asia
Bosnia and Herzegovina	2012	3674	14.07311622	14.81053874	14.78691615	8.344422365	72.76633887	78.91179026	1294323.616	3.307573631	1383.050997	10894578.17	3.521530839	1448.508991	7735482.07	89296171295	Upper middle income	Europe & Central Asia
Bosnia and Herzegovina	2013	3618	14.51349871	15.28675086	14.33848548	8.364686355	72.76633887	78.91179026	1294323.616	3.433730881	1338.075004	10726240.27	3.666999758	1425.954995	7748375.227	89798743408	Upper middle income	Europe & Central Asia
Bosnia and Herzegovina	2014	3571	14.44737726	15.27508937	14.68491597	8.494551232	72.76633887	78.91179026	1294323.616	3.414486334	1338.084002	10856849.77	3.66336673	1402.132993	7830477.872	89824994024	Upper middle income	Europe & Central Asia
Bosnia and Herzegovina	2015	3524	14.40708999	15.29607743	14.46148967	8.472962655	73.32036335	79.6497041	1294323.616	3.402813703	1317.605999	10773055.67	3.669907957	1380.275997	7816891.96	87898080671	Upper middle income	Europe & Central Asia
Bosnia and Herzegovina	2016	3481	14.60371446	15.53046213	14.36279737	8.121472986	73.32036335	79.6497041	1294323.616	3.460163108	1286.941999	10735532.23	3.74375561	1350.653992	7592152.392	86195497501	Upper middle income	Europe & Central Asia
Bosnia and Herzegovina	2017	3440	14.95732247	15.8868426	13.98600819	8.229440287	73.32036335	79.6497041	1294323.616	3.565742866	1282.627002	10589344.35	3.858897885	1344.892998	7661901.622	88194331274	Upper middle income	Europe & Central Asia
Bosnia and Herzegovina	2018	3400	15.47944533	16.38585616	14.0398179	8.135205587	73.32036335	79.6497041	1294323.616	3.72755623	1280.619994	10610509.28	4.026098423	1342.359997	7601059.523	91729871642	Upper middle income	Europe & Central Asia
Bosnia and Herzegovina	2019	3361	16.03758282	16.92630468	13.78020306	8.350187737	73.32036335	79.6497041	1294323.616	3.908659748	1256.653	10507496.12	4.215363796	1319.807006	7739152.603	94667541673	Upper middle income	Europe & Central Asia
Bosnia and Herzegovina	2020	3318	16.28436658	17.16219422	13.92560506	7.988243869	74.12214613	80.32000187	1294323.616	3.991516203	1257.084999	10565470.43	4.300737452	1321.023995	7505196.504	95653951923	Upper middle income	Europe & Central Asia
Botswana	1990	1341	9.533264602	9.913576378	23.73297494	21.78738671	51.61459197	60.53300374	1351478.457	2.248644277	324.5320011	13784861.85	2.322522762	383.6200026	13404530.56	22002583293	Upper middle income	Sub-Saharan Africa
Botswana	1991	1381	9.959139751	10.41424159	23.80006758	21.92154038	51.61459197	60.53300374	1351478.457	2.33153507	338.4229993	13796888.45	2.423494568	398.4379991	13432822.05	23857265652	Upper middle income	Sub-Saharan Africa
Botswana	1992	1421	9.986431188	10.39126588	23.85930884	22.0491514	51.61459197	60.53300374	1351478.457	2.336949978	351.8029992	13807450.79	2.418766259	412.5729998	13459436.02	24783149377	Upper middle income	Sub-Saharan Africa
Botswana	1993	1462	10.24336165	10.59247513	23.91087126	21.82779459	51.61459197	60.53300374	1351478.457	2.388548216	365.1270007	13816600.85	2.460489678	409.0090009	13413086.1	25548207399	Upper middle income	Sub-Saharan Africa
Botswana	1994	1504	10.33409838	10.56416584	23.95432051	21.94169547	51.61459197	60.53300374	1351478.457	2.407041409	379.0840002	13824280.1	2.454576144	422.7950015	13437044.72	26558983306	Upper middle income	Sub-Saharan Africa
Botswana	1995	1544	10.62871873	11.04482472	22.37679747	20.37510698	48.99744095	55.62170741	1351478.457	2.468081411	375.8329984	13526460.81	2.556937112	437.3800018	13086275.21	27182038802	Upper middle income	Sub-Saharan Africa
Botswana	1996	1582	11.0040076	11.3759648	22.40492366	20.48072647	48.99744095	55.62170741	1351478.457	2.548081304	390.3130004	13532127.92	2.629929416	451.1979966	13111420.55	29016626999	Upper middle income	Sub-Saharan Africa
Botswana	1997	1619	11.30904626	11.67964852	22.4259116	20.27645885	48.99744095	55.62170741	1351478.457	2.615012642	405.8810021	13536347.92	2.698699862	446.9750025	13062584.81	30124023374	Upper middle income	Sub-Saharan Africa
Botswana	1998	1656	11.53300392	11.84532665	22.10595939	20.37791623	48.99744095	55.62170741	1351478.457	2.665269913	402.8570023	13471191.1	2.736973547	462.0240009	13086946.95	31013388601	Upper middle income	Sub-Saharan Africa
Botswana	1999	1692	11.57299269	11.87853774	22.11656299	20.47128948	48.99744095	55.62170741	1351478.457	2.674344701	418.8420007	13473378.98	2.744710782	477.2980007	13109183.01	32265526749	Upper middle income	Sub-Saharan Africa
Botswana	2000	1727	11.6665085	11.98595587	21.02562205	19.26724336	46.96179894	52.51753549	1351478.457	2.695687361	434.6230017	13237619.91	2.769886234	492.3770016	12808459.64	32977837309	Upper middle income	Sub-Saharan Africa
Botswana	2001	1762	11.77425244	12.01925324	21.05389323	19.32548628	46.96179894	52.51753549	1351478.457	2.720488493	448.8640008	13244009.45	2.777736883	506.277002	12823725.69	34206709246	Upper middle income	Sub-Saharan Africa
Botswana	2002	1795	11.83630918	12.09258289	21.07116577	19.37448754	46.96179894	52.51753549	1351478.457	2.734876501	462.0130014	13247905.66	2.795104645	519.2390002	12836511	35369350713	Upper middle income	Sub-Saharan Africa
Botswana	2003	1827	11.91583017	12.18983052	21.07867261	19.41494413	46.96179894	52.51753549	1351478.457	2.753424925	474.7060029	13249597.21	2.818304869	531.7130003	12847026.8	36569762346	Upper middle income	Sub-Saharan Africa
Botswana	2004	1859	12.03793968	12.1930824	21.07776417	19.447954	46.96179894	52.51753549	1351478.457	2.7821524	487.8520056	13249392.56	2.819083984	544.3830007	12855580.23	37712080093	Upper middle income	Sub-Saharan Africa
Botswana	2005	1893	12.18614954	12.24904408	23.66442306	21.27341227	52.67200674	58.14203833	1351478.457	2.817423206	501.9760033	13772502.64	2.832525585	557.6709996	13293103.71	40476176651	Upper middle income	Sub-Saharan Africa
Botswana	2006	1929	12.27759321	12.33433765	23.59720989	21.24260883	52.67200674	58.14203833	1351478.457	2.839407555	517.0550024	13760314.65	2.853135886	571.1739994	13286269.82	41853726457	Upper middle income	Sub-Saharan Africa
Botswana	2007	1967	12.25093895	12.34948762	23.52223316	21.20709143	52.67200674	58.14203833	1351478.457	2.832981839	533.4809992	13746636.47	2.856812371	585.7140021	13278367.87	42994229889	Upper middle income	Sub-Saharan Africa
Botswana	2008	2007	11.92176532	12.21776332	23.43939455	21.16611403	52.67200674	58.14203833	1351478.457	2.754814345	550.1629995	13731422.31	2.825004287	600.7419993	13269221.48	43330480242	Upper middle income	Sub-Saharan Africa
Botswana	2009	2049	12.00015408	12.28721793	23.34766069	21.11851982	52.67200674	58.14203833	1351478.457	2.773231084	565.5710058	13714448.98	2.841731427	615.4989977	13258558.11	44700868754	Upper middle income	Sub-Saharan Africa
Botswana	2010	2092	12.20513646	12.44333794	22.50698093	18.21714494	60.80356276	66.96323983	1351478.457	2.821973884	578.6990029	13552577.86	2.879693097	629.4829997	12519847.48	44827306394	Upper middle income	Sub-Saharan Africa
Botswana	2011	2134	12.21954114	12.55540662	23.73507256	19.05624685	60.80356276	66.96323983	1351478.457	2.825431219	586.1590008	13785238.9	2.907255655	622.3840037	12752518.18	45905231642	Upper middle income	Sub-Saharan Africa
Botswana	2012	2175	12.25411853	12.66101771	24.64092619	20.06107439	60.80356276	66.96323983	1351478.457	2.833747598	590.7519984	13941940.59	2.933471416	635.1000009	13010164.58	47577952083	Upper middle income	Sub-Saharan Africa
Botswana	2013	2217	12.37259572	12.77146699	25.31051295	20.96559574	60.80356276	66.96323983	1351478.457	2.862429203	594.058	14050257.22	2.96114108	647.1709993	13224002.4	49233755867	Upper middle income	Sub-Saharan Africa
Botswana	2014	2260	12.3644446	12.78686137	25.14532752	20.78430899	60.80356276	66.96323983	1351478.457	2.86044667	598.2590029	14024105.82	2.965018336	659.4939957	13182451.54	49776404779	Upper middle income	Sub-Saharan Africa
Botswana	2015	2305	12.33628912	12.99427073	26.67525424	21.65849142	65.03747178	71.86280591	1351478.457	2.85360919	604.9329979	14252827.08	3.0177545	672.5990071	13377042.42	51755734309	Upper middle income	Sub-Saharan Africa
Botswana	2016	2352	11.95999296	12.60682153	26.48177506	21.587951	65.03747178	71.86280591	1351478.457	2.763780259	618.3950011	14225518.35	2.919988943	686.8529963	13361871.01	51111556379	Upper middle income	Sub-Saharan Africa
Botswana	2017	2402	11.70513934	12.35017578	26.3053815	21.87169948	65.03747178	71.86280591	1351478.457	2.704553526	635.2939999	14200226.76	2.856979482	723.5660002	13422348.81	52145496585	Upper middle income	Sub-Saharan Africa
Botswana	2018	2451	11.47350451	12.15925002	26.42878539	21.84832065	65.03747178	71.86280591	1351478.457	2.651824472	676.8689959	14217960.41	2.810988643	741.4150012	13417420.83	53483723624	Upper middle income	Sub-Saharan Africa
Botswana	2019	2500	11.24863083	11.97299825	26.23603966	21.83165493	65.03747178	71.86280591	1351478.457	2.601618159	697.6589974	14190180.11	2.766837169	759.8509992	13413901.91	53956949967	Upper middle income	Sub-Saharan Africa
Botswana	2020	2546	11.06289586	11.79172745	22.08272275	18.50904919	65.72432369	72.6938072	1351478.457	2.560867705	718.1509996	13466389.68	2.724532444	778.3439938	12602677.24	51491431643	Upper middle income	Sub-Saharan Africa
Brazil	1990	150706	5.82803854	6.455808624	27.7891206	14.28525107	63.228207	70.90017236	2637237.443	1.641127123	54137.01832	28102883.7	1.731076957	55554.66068	21813561.49	4.59E+12	Upper middle income	Latin America & Caribbean	1
Brazil	1991	153336	6.648285577	7.263850121	27.59528321	15.73904077	63.228207	70.90017236	2637237.443	1.759631257	53705.76367	28054317.6	1.854151651	55247.46083	22884472.24	5.00E+12	Upper middle income	Latin America & Caribbean	1
Brazil	1992	155901	7.464428146	8.06989257	27.72746207	17.23853028	63.228207	70.90017236	2637237.443	1.886034341	54969.28302	28087521.81	1.985639182	54888.33586	23858794.36	5.51E+12	Upper middle income	Latin America & Caribbean	1
Brazil	1993	158441	8.283085372	8.880317596	27.14701392	16.91374151	63.228207	70.90017236	2637237.443	2.021949726	54460.20048	27938890.52	2.127243469	54506.5669	23658163.41	5.82E+12	Upper middle income	Latin America & Caribbean	1
Brazil	1994	160980	9.107406231	9.698315161	26.61987188	16.80979702	63.228207	70.90017236	2637237.443	2.168703513	53958.0193	27797405.62	2.280413506	54133.71781	23592775.2	6.17E+12	Upper middle income	Latin America & Caribbean	1
Brazil	1995	163515	9.953513302	10.53097087	26.3447817	16.80790527	64.79369597	73.08183857	2637237.443	2.330420284	53471.52839	27721015.31	2.447660142	53779.13786	23591579.8	6.56E+12	Upper middle income	Latin America & Caribbean	1
Brazil	1996	166037	10.78706157	11.36159253	25.36182877	15.97386904	64.79369597	73.08183857	2637237.443	2.501524218	52946.26991	27432988.64	2.626718544	55102.40793	23045375.66	6.97E+12	Upper middle income	Latin America & Caribbean	1
Brazil	1997	168547	11.62633206	12.20121583	24.9316574	16.01760705	64.79369597	73.08183857	2637237.443	2.686497297	52428.10287	27299168.3	2.821033608	54729.05598	23074991.59	7.41E+12	Upper middle income	Latin America & Caribbean	1
Brazil	1998	171040	12.47256524	13.05112059	24.77768041	15.70684443	64.79369597	73.08183857	2637237.443	2.886856072	53686.13171	27250066.51	3.0323723	54362.03385	22862160.01	7.99E+12	Upper middle income	Latin America & Caribbean	1
Brazil	1999	173486	13.16101943	13.5406465	24.28492943	15.84858688	64.79369597	73.08183857	2637237.443	3.060831623	53170.08531	27088543.43	3.161210276	53996.43242	22959932.56	8.33E+12	Upper middle income	Latin America & Caribbean	1
Brazil	2000	175874	13.24381722	13.50875578	24.33156011	15.84532719	66.32305037	74.85571419	2637237.443	3.082449162	54461.38306	27104120.35	3.152652749	55367.15384	22957697.26	8.56E+12	Upper middle income	Latin America & Caribbean	1
Brazil	2001	178212	13.2663457	13.47659466	24.11074212	16.11170756	66.32305037	74.85571419	2637237.443	3.088357464	55723.52013	27029807.23	3.144046127	58512.22194	23138336.99	8.91E+12	Upper middle income	Latin America & Caribbean	1
Brazil	2002	180477	13.42480881	13.69463786	24.09209868	16.05097341	66.32305037	74.85571419	2637237.443	3.130237089	57009.06482	27023468.96	3.202860185	58119.6316	23097510.74	9.12E+12	Upper middle income	Latin America & Caribbean	1
Brazil	2003	182629	13.02648353	13.48418992	23.89698433	16.52880909	66.32305037	74.85571419	2637237.443	3.026028701	58285.86397	26956529.2	3.146076571	61301.31523	23413095.35	9.27E+12	Upper middle income	Latin America & Caribbean	1
Brazil	2004	184722	12.90164942	13.36792252	23.81445436	16.61813658	66.32305037	74.85571419	2637237.443	2.994089565	59534.51706	26927879.03	3.11513788	62663.4878	23470682.44	9.38E+12	Upper middle income	Latin America & Caribbean	1
Brazil	2005	186797	12.98645192	13.42639568	23.91978014	17.01957094	68.03964156	76.62721905	2637237.443	3.01574957	60745.73504	26964407.37	3.130659335	63986.43796	23724146.47	9.69E+12	Upper middle income	Latin America & Caribbean	1
Brazil	2006	188821	12.92504617	13.43136582	23.7596002	16.97634288	68.03964156	76.62721905	2637237.443	3.000049909	61956.74585	26908724.99	3.131982199	65302.02369	23697266.11	9.85E+12	Upper middle income	Latin America & Caribbean	1
Brazil	2007	190779	12.78686563	13.46327742	23.49461188	16.65479443	68.03964156	76.62721905	2637237.443	2.96501941	63126.80712	26814927.81	3.140489189	66578.00615	23494188.55	9.93E+12	Upper middle income	Latin America & Caribbean	1
Brazil	2008	192672	13.29114629	13.91295943	23.45448165	16.38519543	68.03964156	76.62721905	2637237.443	3.094874743	64271.41071	26800537.92	3.262851647	66119.19187	23319589.9	1.04E+13	Upper middle income	Latin America & Caribbean	1
Brazil	2009	194518	13.25145229	14.05191767	23.2381859	16.31309476	68.03964156	76.62721905	2637237.443	3.084450263	65402.63188	26722127.69	3.301619157	67366.44452	23272213.72	1.06E+13	Upper middle income	Latin America & Caribbean	1
Brazil	2010	196353	13.45174537	14.20924261	21.70850191	14.5021346	69.52041402	78.04216008	2637237.443	3.137412315	66522.75058	26124469.81	3.346066985	68604.9431	21981843.75	1.05E+13	Upper middle income	Latin America & Caribbean	1
Brazil	2011	198185	13.64199505	14.34178307	21.01791261	14.01379233	69.52041402	78.04216008	2637237.443	3.188560558	65895.27401	25828117.74	3.383976715	69820.52675	21598514.85	1.05E+13	Upper middle income	Latin America & Caribbean	1
Brazil	2012	199978	13.7566533	14.41962085	21.12545324	14.29778932	69.52041402	78.04216008	2637237.443	3.219788039	66981.7649	25875417.78	3.406440049	71010.68554	21823374.78	1.09E+13	Upper middle income	Latin America & Caribbean	1
Brazil	2013	201722	14.45979986	15.42865646	21.06960603	13.98127477	69.52041402	78.04216008	2637237.443	3.418093666	68059.64212	25850908.23	3.711498855	70509.50456	21572420.41	1.17E+13	Upper middle income	Latin America & Caribbean	1
Brazil	2014	203460	14.46147509	15.43584724	20.91022159	13.92261434	69.52041402	78.04216008	2637237.443	3.41858042	69144.09995	25780316.29	3.713768076	71694.1858	21525164.25	1.18E+13	Upper middle income	Latin America & Caribbean	1
Brazil	2015	205188	14.47867681	15.45705599	20.85670713	14.07800427	70.65724144	79.27196133	2637237.443	3.423582539	70237.69898	25756399.27	3.720469087	72890.72922	21649831.8	1.21E+13	Upper middle income	Latin America & Caribbean	1
Brazil	2016	206860	14.49670908	15.47671091	20.6159043	13.89725713	70.65724144	79.27196133	2637237.443	3.428834035	71293.09476	25647421.72	3.726689953	74041.28437	21504663.73	1.22E+13	Upper middle income	Latin America & Caribbean	1
Brazil	2017	208505	14.51970353	15.50097866	19.96331964	13.72867263	70.65724144	79.27196133	2637237.443	3.435542342	70598.46754	25340625.42	3.734385149	73505.77727	21367239.09	1.20E+13	Upper middle income	Latin America & Caribbean	1
Brazil	2018	210167	14.5497953	15.53376378	19.78174846	13.77355193	70.65724144	79.27196133	2637237.443	3.444341022	71663.56087	25252194.28	3.744806404	74678.83236	21404015.8	1.22E+13	Upper middle income	Latin America & Caribbean	1
Brazil	2019	211783	14.58938588	15.57943716	19.66686949	13.90168939	70.65724144	79.27196133	2637237.443	3.455951438	72698.40026	25195535.4	3.759372889	75838.3699	21508250.26	1.25E+13	Upper middle income	Latin America & Caribbean	1
Brazil	2020	213196	14.65136002	15.64537055	18.68635795	12.49499731	71.73548378	80.14480171	2637237.443	3.474204743	73689.60084	24688752.04	3.780500835	76965.69444	20299352.15	1.22E+13	Upper middle income	Latin America & Caribbean	1
Belize	1990	183	10.61949445	11.22666862	29.76449592	11.76410136	67.17501895	73.11848516	1882195.17	2.466147035	51.14900004	20379513.77	2.596766021	50.50399994	13996925.67	4406347130	Lower middle income	Latin America & Caribbean
Belize	1991	186	10.55758792	11.1690343	29.50438062	11.8152929	67.17501895	73.11848516	1882195.17	2.453204117	52.32100031	20340078.65	2.584075789	51.71899993	14032296.57	4486090074	Lower middle income	Latin America & Caribbean
Belize	1992	190	10.77720856	11.34391455	29.21487029	11.87358413	67.17501895	73.11848516	1882195.17	2.499430053	53.30999983	20295149.5	2.622774527	52.7539998	14072386.06	4651300721	Lower middle income	Latin America & Caribbean
Belize	1993	194	10.95934972	11.47671329	29.02902235	11.85485959	67.17501895	73.11848516	1882195.17	2.538427325	54.30199998	20265719.56	2.652547846	53.80500018	14059530.01	4800041708	Lower middle income	Latin America & Caribbean
Belize	1994	198	11.09398283	11.56665964	28.96118409	11.54730656	67.17501895	73.11848516	1882195.17	2.56764347	55.5170001	20254860.69	2.672905463	52.87999992	13845412.99	4844242642	Lower middle income	Latin America & Caribbean
Belize	1995	204	10.96185458	11.54395846	28.71923779	11.600435	64.96793178	71.46331434	1882195.17	2.538967848	57.09200006	20215618.43	2.667752797	54.38500034	13882801.85	4944546502	Lower middle income	Latin America & Caribbean
Belize	1996	210	10.84610304	11.44030073	29.24784832	12.08121988	64.96793178	71.46331434	1882195.17	2.514109734	59.3889995	20300323.34	2.644350724	58.9409999	14213583.32	5246389352	Lower middle income	Latin America & Caribbean
Belize	1997	217	10.7240726	11.33840087	29.27874939	12.4594911	64.96793178	71.46331434	1882195.17	2.488166692	62.10699998	20305158.19	2.621545617	61.61699981	14464498.02	5474284303	Lower middle income	Latin America & Caribbean
Belize	1998	225	10.63781967	11.27290045	29.26978456	12.82761147	64.96793178	71.46331434	1882195.17	2.469991408	65.06800013	20303756.84	2.606990624	64.51199987	14701054.66	5735622437	Lower middle income	Latin America & Caribbean
Belize	1999	233	10.56507067	11.22207942	29.22127103	13.18376266	64.96793178	71.46331434	1882195.17	2.454764935	68.00399989	20296154.83	2.595753266	67.38699962	14922981.74	5998443279	Lower middle income	Latin America & Caribbean
Belize	2000	240	10.77649933	11.35430233	29.12447129	13.54587301	65.83946214	72.49245386	1882195.17	2.499279382	70.7890006	20280892.44	2.625091357	70.11500008	15141838.55	6375106472	Lower middle income	Latin America & Caribbean
Belize	2001	248	10.84990241	11.42595396	29.02523306	13.88937413	65.83946214	72.49245386	1882195.17	2.514921787	73.44699967	20265114.66	2.641127968	72.80500031	15343313.82	6693564172	Lower middle income	Latin America & Caribbean
Belize	2002	256	11.03417296	11.67816327	28.90339675	13.99421101	65.83946214	72.49245386	1882195.17	2.554623109	75.99899985	20245561.15	2.698359181	72.54299991	15403641.75	6945869165	Lower middle income	Latin America & Caribbean
Belize	2003	264	11.25211795	11.83934909	28.76619491	14.31827521	65.83946214	72.49245386	1882195.17	2.602389406	78.50700063	20223297.84	2.735583264	75.05299981	15586759.86	7331912585	Lower middle income	Latin America & Caribbean
Belize	2004	272	11.30623631	11.94916115	28.61404035	14.63458684	65.83946214	72.49245386	1882195.17	2.614388132	81.06700038	20198302.68	2.761236808	77.64000057	15760698.07	7659657171	Lower middle income	Latin America & Caribbean
Belize	2005	280	11.31517287	11.83294111	28.44261653	14.96672505	66.84599483	73.6046222	1882195.17	2.616374795	83.73600044	20169752.06	2.734093657	80.35000003	15938375.08	7920298080	Lower middle income	Latin America & Caribbean
Belize	2006	289	11.31443779	11.9602011	28.12172602	15.08228914	66.84599483	73.6046222	1882195.17	2.616211326	86.78999976	20115176.55	2.763829156	83.45799983	15999029.04	8257766195	Lower middle income	Latin America & Caribbean
Belize	2007	297	11.24100464	11.94752502	27.84390524	15.15958545	66.84599483	73.6046222	1882195.17	2.599932269	89.91700016	20066708.79	2.760852825	86.74100036	16039266.85	8532227026	Lower middle income	Latin America & Caribbean
Belize	2008	306	11.22040629	11.95058027	27.55410792	15.2686945	66.84599483	73.6046222	1882195.17	2.595384136	93.11099997	20014917.07	2.761569902	90.15200038	16095617.19	8843962856	Lower middle income	Latin America & Caribbean
Belize	2009	314	11.30345694	12.13693378	27.30957639	15.32197905	66.84599483	73.6046222	1882195.17	2.613770566	96.38299998	19970211.67	2.805661587	93.64399999	16122947.12	9266992890	Lower middle income	Latin America & Caribbean
Belize	2010	322	11.3612291	12.16274389	27.03735958	15.6456102	69.83538103	75.95564221	1882195.17	2.626637402	99.74000015	19919339.54	2.811823572	97.17700038	16286306.44	9668629772	Lower middle income	Latin America & Caribbean
Belize	2011	330	11.37598371	12.16482196	26.92008243	15.80594163	69.83538103	75.95564221	1882195.17	2.629933643	103.2219993	19897057.27	2.812320285	100.8399999	16365587.45	10042583196	Lower middle income	Latin America & Caribbean
Belize	2012	337	11.67904722	12.38870932	26.40674236	15.96179683	69.83538103	75.95564221	1882195.17	2.698561934	103.0100005	19796867.45	2.866352432	104.4879995	16441626.31	10427368499	Lower middle income	Latin America & Caribbean
Belize	2013	345	11.71510188	12.46732512	26.27414662	16.11091868	69.83538103	75.95564221	1882195.17	2.706844755	106.4799996	19770270.11	2.885570522	108.1589999	16513443.13	10852135279	Lower middle income	Latin America & Caribbean
Belize	2014	352	11.65415459	12.4326321	26.16556809	16.11817605	69.83538103	75.95564221	1882195.17	2.692858155	110.0289992	19748266.02	2.877073778	111.9419999	16516915.09	11170789611	Lower middle income	Latin America & Caribbean
Belize	2015	360	11.75718823	12.39090696	26.30582287	16.70208711	70.16197135	77.58271117	1882195.17	2.7165454	113.6300005	19776651.32	2.866887916	115.8220004	16789357.94	11679561966	Lower middle income	Latin America & Caribbean
Belize	2016	367	12.20505379	12.82388715	26.20151919	16.89141582	70.16197135	77.58271117	1882195.17	2.821954054	117.0130004	19755574.23	2.974364516	115.5889993	16874831.78	12325027125	Lower middle income	Latin America & Caribbean
Belize	2017	375	11.94771034	12.75600546	26.140846	16.41872691	70.16197135	77.58271117	1882195.17	2.760896316	120.4500004	19743227.5	2.957252017	119.3619992	16658835.24	12445903744	Lower middle income	Latin America & Caribbean
Belize	2018	382	12.03375066	12.80798125	26.04004003	16.51786057	70.16197135	77.58271117	1882195.17	2.781161944	123.9309996	19722572.62	2.970345887	123.1990001	16704856.61	12910858181	Lower middle income	Latin America & Caribbean
Belize	2019	389	12.1319442	12.85497307	25.9368567	16.545117	70.16197135	77.58271117	1882195.17	2.804471919	127.4159998	19701246.53	2.982234081	127.054	16717442.19	13374255489	Lower middle income	Latin America & Caribbean
Belize	2020	395	12.14787361	12.87844539	26.01542692	15.67026486	70.85405078	78.24760477	1882195.17	2.808271745	130.8779999	19717502.52	2.988190015	130.8699996	16298568.13	13620780567	Lower middle income	Latin America & Caribbean
Brunei Darussalam	1990	262	12.28882643	12.42721782	28.31626886	12.78026314	68.27262632	72.47440443	9362417.736	2.842119982	85.51999955	100222402	2.875750014	74.15599981	72976714.21	39922451346	High income	East Asia & Pacific
Brunei Darussalam	1991	270	11.92479571	12.04521018	27.80929501	13.19730579	68.27262632	72.47440443	9362417.736	2.75552403	88.11399987	99785414.77	2.78387228	76.58399996	74271237.43	40062556413	High income	East Asia & Pacific
Brunei Darussalam	1992	277	11.89373571	12.21228691	27.42828029	13.46005001	68.27262632	72.47440443	9362417.736	2.748258767	90.86800014	99444378.68	2.823689569	79.21200005	75063559.32	41623596862	High income	East Asia & Pacific
Brunei Darussalam	1993	285	12.11660202	12.48816286	27.03649076	13.71366905	68.27262632	72.47440443	9362417.736	2.800817032	93.67400039	99081988.39	2.890685996	82.066	75811761.46	43980120154	High income	East Asia & Pacific
Brunei Darussalam	1994	292	12.29456953	12.52851268	26.63067477	13.73606379	68.27262632	72.47440443	9362417.736	2.84350774	96.43599985	98693680.55	2.900617305	82.59300022	75877056.49	45241355290	High income	East Asia & Pacific
Brunei Darussalam	1995	299	12.44349516	12.63311816	26.47438853	14.05317791	69.68326625	73.61838457	9362417.736	2.879731581	99.10799981	98540527.93	2.926523042	86.01799991	76788429.96	47454136312	High income	East Asia & Pacific
Brunei Darussalam	1996	306	12.45950452	12.67065102	26.15366981	14.26845774	69.68326625	73.61838457	9362417.736	2.883652974	101.2210001	98219795.72	2.935874419	89.50599961	77393283.73	49006287982	High income	East Asia & Pacific
Brunei Darussalam	1997	313	12.49162771	12.6318591	25.82091203	14.46641198	69.68326625	73.61838457	9362417.736	2.891537464	103.3590001	97877651.61	2.926209863	93.5189998	77939775.52	50581047761	High income	East Asia & Pacific
Brunei Darussalam	1998	320	12.77326471	12.8772495	25.15295862	14.64140458	69.68326625	73.61838457	9362417.736	2.961593595	102.7529994	97160944.84	2.987886281	97.85699962	78415279.04	52494799538	High income	East Asia & Pacific
Brunei Darussalam	1999	327	13.08889055	13.17889834	24.79208663	14.79117026	69.68326625	73.61838457	9362417.736	3.042123213	105.1499997	96756465.11	3.065486729	102.2310002	78816654.7	55650561969	High income	East Asia & Pacific
Brunei Darussalam	2000	334	13.11973369	13.15485327	24.60637299	14.97674818	71.18480954	74.60713752	9362417.736	3.05010911	107.7379994	96543423.96	3.059227791	106.2819996	79306971.76	57511326685	High income	East Asia & Pacific
Brunei Darussalam	2001	341	13.08682208	13.07570778	24.14257927	15.04164688	71.18480954	74.60713752	9362417.736	3.041588393	110.5280004	95996462.83	3.038716315	108.9240001	79476624	58578055571	High income	East Asia & Pacific
Brunei Darussalam	2002	347	13.18884612	13.17634384	24.03646385	14.96824895	71.18480954	74.60713752	9362417.736	3.068079881	113.8589999	95868258.54	3.064821184	111.6660002	79284684.47	60623614479	High income	East Asia & Pacific
Brunei Darussalam	2003	354	13.40121616	13.54195475	23.922169	14.6234044	71.18480954	74.60713752	9362417.736	3.123966078	117.525	95728872.54	3.161561825	111.2229995	78366693.24	62703029829	High income	East Asia & Pacific
Brunei Darussalam	2004	360	13.7582017	13.87791298	23.4441136	14.55989683	71.18480954	74.60713752	9362417.736	3.220211833	118.0229997	95130967.48	3.253146246	113.9120004	78194679.63	65132175924	High income	East Asia & Pacific
Brunei Darussalam	2005	367	13.99813758	14.08948309	23.39263198	14.51344665	72.18321159	75.5124772	9362417.736	3.286560884	121.6980002	95065118.27	3.312178277	116.5669997	78068277.62	68164429211	High income	East Asia & Pacific
Brunei Darussalam	2006	373	13.95225389	14.1404539	23.32915107	14.46746932	72.18321159	75.5124772	9362417.736	3.273767888	123.758999	94983523.25	3.326559484	118.2140005	77942669.91	69133992523	High income	East Asia & Pacific
Brunei Darussalam	2007	379	13.80783026	14.09328365	23.28542678	14.43365094	72.18321159	75.5124772	9362417.736	3.233824756	126.0910003	94927065.73	3.313248441	119.8860002	77849965.99	69630048175	High income	East Asia & Pacific
Brunei Darussalam	2008	385	13.6825641	14.11348906	23.25304153	14.41184575	72.18321159	75.5124772	9362417.736	3.199574871	128.7220011	94885113.9	3.318943702	121.6720005	77790051.52	70492347729	High income	East Asia & Pacific
Brunei Darussalam	2009	390	13.80919756	14.24745232	23.22781049	14.3998986	72.18321159	75.5124772	9362417.736	3.234200615	131.5549995	94852349.51	3.356952093	123.5640002	77757177.02	72610882966	High income	East Asia & Pacific
Brunei Darussalam	2010	396	13.76084863	14.25112579	22.45718991	15.84611259	72.58742393	76.22464854	9362417.736	3.220936427	134.4650006	93817029.39	3.358000447	125.5259993	81503694.53	74987598179	High income	East Asia & Pacific
Brunei Darussalam	2011	402	14.03155643	14.48191996	22.12779936	15.88049882	72.58742393	76.22464854	9362417.736	3.295909969	137.627	93353384.78	3.424526442	128.0259999	81587289.16	78115860685	High income	East Asia & Pacific
Brunei Darussalam	2012	407	14.31123228	15.03529661	21.79597502	15.62237222	72.58742393	76.22464854	9362417.736	3.375200547	140.5640002	92873002.59	3.589454394	126.971001	80953762.69	80957108645	High income	East Asia & Pacific
Brunei Darussalam	2013	412	14.22337565	15.19100427	21.46244376	15.64572598	72.58742393	76.22464854	9362417.736	3.350089058	143.4100007	92376300.3	3.637277138	129.183	81011654.02	82446225634	High income	East Asia & Pacific
Brunei Darussalam	2014	417	14.24447313	15.35753406	21.12689579	15.66445627	72.58742393	76.22464854	9362417.736	3.356102117	146.3520004	91862180.93	3.689129031	131.4659995	81058001.31	84432883079	High income	East Asia & Pacific
Brunei Darussalam	2015	421	14.02845031	15.10264384	20.81272483	15.69117261	73.294399	76.87965213	9362417.736	3.295039896	149.3940009	91367339.83	3.610061203	133.9070008	81123982.2	84192757479	High income	East Asia & Pacific
Brunei Darussalam	2016	426	13.92633279	15.03366313	20.47337617	15.72726655	73.294399	76.87965213	9362417.736	3.266562756	151.9569997	90817785.86	3.588956047	136.1059995	81212885.13	84750611196	High income	East Asia & Pacific
Brunei Darussalam	2017	430	13.73702459	14.88190515	20.13520315	15.76079466	73.294399	76.87965213	9362417.736	3.214420492	154.8020004	90254137.24	3.542957882	138.7010011	81295224.19	84859776232	High income	East Asia & Pacific
Brunei Darussalam	2018	434	13.59307121	14.59339224	20.54109446	15.80455217	73.294399	76.87965213	9362417.736	3.175328378	157.7139999	90928721.05	3.457128532	141.4869995	81402332.45	85353568810	High income	East Asia & Pacific
Brunei Darussalam	2019	438	13.31733798	14.38664965	20.19369216	15.65299171	73.294399	76.87965213	9362417.736	3.101772518	164.044999	90352785.97	3.396906689	147.5560002	81029641.52	86589040854	High income	East Asia & Pacific
Brunei Darussalam	2020	442	13.31897912	14.34441062	20.56694323	15.16599795	73.89349522	77.63650025	9362417.736	3.102205236	166.4549992	90970898.05	3.384732583	150.0609996	79799088.18	87506593259	High income	East Asia & Pacific
Bulgaria	1990	8768	11.93119324	12.11552847	16.32756269	13.85900613	66.52343514	74.80896586	1416343.461	2.757022866	3300.615992	12503593.67	2.800561465	3480.017985	11532549.44	2.26E+11	Upper middle income	Europe & Central Asia	1
Bulgaria	1991	8722	12.01408456	12.20074148	16.01940373	13.64113883	66.52343514	74.80896586	1416343.461	2.776516786	3281.790993	12393208.39	2.820919868	3470.100993	11436657.41	2.25E+11	Upper middle income	Europe & Central Asia	1
Bulgaria	1992	8669	11.7741926	12.07630405	15.72836385	13.43910888	66.52343514	74.80896586	1416343.461	2.720474657	3262.066013	12286266.65	2.791239729	3459.454007	11346135.11	2.19E+11	Upper middle income	Europe & Central Asia	1
Bulgaria	1993	8612	11.56031268	12.08730872	15.62324941	13.30666428	66.52343514	74.80896586	1416343.461	2.671463843	3242.55	12246987.73	2.793851868	3448.824006	11285942.3	2.15E+11	Upper middle income	Europe & Central Asia	1
Bulgaria	1994	8548	11.40415031	12.11936835	15.79126259	13.16722776	66.52343514	74.80896586	1416343.461	2.636237672	3288.742001	12309603.22	2.801475687	3438.444995	11221835.31	2.15E+11	Upper middle income	Europe & Central Asia	1
Bulgaria	1995	8478	11.68011164	12.53918425	15.39730735	12.70887394	66.37052932	74.64348463	1416343.461	2.698806098	3207.102004	12161360.89	2.903249598	3367.841004	11005668.83	2.13E+11	Upper middle income	Europe & Central Asia	1
Bulgaria	1996	8401	12.02190786	13.0498297	15.29112728	12.58790801	66.37052932	74.64348463	1416343.461	2.778363729	3194.402989	12120549.56	3.032039588	3362.146997	10947200.89	2.19E+11	Upper middle income	Europe & Central Asia	1
Bulgaria	1997	8319	12.13666037	13.18933538	15.17543742	12.45546248	66.37052932	74.64348463	1416343.461	2.805596386	3182.362011	12075661.73	3.068207477	3356.543004	10882491.12	2.20E+11	Upper middle income	Europe & Central Asia	1
Bulgaria	1998	8235	12.1978526	13.1357693	15.05722406	12.32241957	66.37052932	74.64348463	1416343.461	2.820227261	3170.630001	12029336.55	3.054269324	3350.319008	10816751.91	2.18E+11	Upper middle income	Europe & Central Asia	1
Bulgaria	1999	8162	12.38255147	13.23690326	14.93373648	12.18353841	66.37052932	74.64348463	1416343.461	2.864852526	3158.571002	11980444.84	3.08063818	3343.344982	10747330.2	2.19E+11	Upper middle income	Europe & Central Asia	1
Bulgaria	2000	8098	12.56292481	13.19759713	14.66077345	12.06183528	67.6056941	75.74925456	1416343.461	2.909114119	3091.013999	11870533.87	3.070362879	3334.791991	10685817.77	2.16E+11	Upper middle income	Europe & Central Asia	1
Bulgaria	2001	8035	12.69641713	13.23996609	14.50759452	11.89494785	67.6056941	75.74925456	1416343.461	2.94231138	3082.542983	11807728.75	3.081440301	3327.056993	10600426.56	2.16E+11	Upper middle income	Europe & Central Asia	1
Bulgaria	2002	7975	12.77825469	13.13209036	14.42646058	11.91774882	67.6056941	75.74925456	1416343.461	2.962850018	3073.014011	11774130.14	3.053314374	3317.969999	10612164.68	2.15E+11	Upper middle income	Europe & Central Asia	1
Bulgaria	2003	7918	13.16167096	13.43443636	14.39886839	11.6429657	67.6056941	75.74925456	1416343.461	3.061001138	3063.872994	11762650.96	3.13279974	3308.872011	10469177.78	2.19E+11	Upper middle income	Europe & Central Asia	1
Bulgaria	2004	7865	13.42491293	13.59402727	14.53263602	11.64955591	67.6056941	75.74925456	1416343.461	3.130264792	3055.724992	11818052.05	3.175586432	3249.250998	10472646.32	2.21E+11	Upper middle income	Europe & Central Asia	1
Bulgaria	2005	7815	13.49410138	13.66726398	14.561934	11.40950913	68.42553917	76.747617	1416343.461	3.148728176	3048.817	11830102.21	3.195416498	3240.719996	10345043.88	2.21E+11	Upper middle income	Europe & Central Asia	1
Bulgaria	2006	7766	13.40987005	13.79921757	14.98550289	11.9913478	68.42553917	76.747617	1416343.461	3.126264852	3037.19101	12001002.9	3.231458209	3227.534995	10649899.18	2.25E+11	Upper middle income	Europe & Central Asia	1
Bulgaria	2007	7719	13.52397631	14.08083784	15.0776843	12.34169138	68.42553917	76.747617	1416343.461	3.156734119	2974.882003	12037387.81	3.309745228	3215.003999	10826320.61	2.28E+11	Upper middle income	Europe & Central Asia	1
Bulgaria	2008	7675	13.40308097	14.1849534	15.71988233	12.55615002	68.42553917	76.747617	1416343.461	3.124461295	3013.334007	12283110.3	3.339165879	3201.647001	10931751.01	2.33E+11	Upper middle income	Europe & Central Asia	1
Bulgaria	2009	7635	13.42628787	14.26654481	15.4113094	12.42852663	68.42553917	76.747617	1416343.461	3.130630646	2999.303999	12166715.28	3.362404386	3186.897984	10869241.53	2.31E+11	Upper middle income	Europe & Central Asia	1
Bulgaria	2010	7592	13.62689884	14.46317457	14.81843413	12.28949367	69.54018752	77.7753058	1416343.461	3.184471691	2940.455014	11934328.23	3.419074288	3171.516995	10800367.47	2.29E+11	Upper middle income	Europe & Central Asia	1
Bulgaria	2011	7543	13.72440799	14.4962116	14.46273066	12.16525929	69.54018752	77.7753058	1416343.461	3.21097516	2924.041006	11789178.69	3.428689048	3154.203004	10738131.94	2.27E+11	Upper middle income	Europe & Central Asia	1
Bulgaria	2012	7488	13.85038322	14.60612655	14.43570929	12.0715012	69.54018752	77.7753058	1416343.461	3.245542686	2908.711006	11777971.86	3.46087261	3100.193988	10690726.51	2.26E+11	Upper middle income	Europe & Central Asia	1
Bulgaria	2013	7431	14.28156253	15.04400015	14.6034322	12.25449855	69.54018752	77.7753058	1416343.461	3.366699255	2892.557	11847119	3.592110859	3086.927996	10782903.02	2.35E+11	Upper middle income	Europe & Central Asia	1
Bulgaria	2014	7372	14.62990115	15.45338928	14.49045676	12.26144168	69.54018752	77.7753058	1416343.461	3.467873555	2837.081	11800651.07	3.719309709	3070.940995	10786372.14	2.39E+11	Upper middle income	Europe & Central Asia	1
Bulgaria	2015	7309	14.75837501	15.59288902	14.44044711	12.08203765	70.00792484	78.47937978	1416343.461	3.505951229	2816.241983	11779938.68	3.763673846	3016.841007	10696072.75	2.38E+11	Upper middle income	Europe & Central Asia	1
Bulgaria	2016	7246	14.6541696	15.38322493	14.24250993	12.04547458	70.00792484	78.47937978	1416343.461	3.475034531	2796.918005	11697090.13	3.697193873	3032.793999	10677499.95	2.33E+11	Upper middle income	Europe & Central Asia	1
Bulgaria	2017	7182	14.53598342	15.29942227	14.63157634	12.34833969	70.00792484	78.47937978	1416343.461	3.440299704	2771.308997	11858625.71	3.670951501	3008.34401	10829617.95	2.33E+11	Upper middle income	Europe & Central Asia	1
Bulgaria	2018	7117	14.45340868	15.18553742	14.89528897	12.28368536	70.00792484	78.47937978	1416343.461	3.416237291	2772.078	11965117.48	3.635587354	2980.237001	10797472.41	2.30E+11	Upper middle income	Europe & Central Asia	1
Bulgaria	2019	7053	14.50202387	15.29906324	14.95312013	12.48782855	70.00792484	78.47937978	1416343.461	3.430383383	2713.523012	11988153.29	3.670839473	2952.184998	10898371.75	2.30E+11	Upper middle income	Europe & Central Asia	1
Bulgaria	2020	6979	14.54704342	15.39279549	14.86945881	12.23968754	70.68960703	79.06020156	1416343.461	3.443535451	2687.151982	11954791.95	3.700202754	2897.822987	10775495.86	2.26E+11	Upper middle income	Europe & Central Asia	1
Myanmar	1990	40100	5.985181716	5.649111096	27.15773668	25.85113056	54.22920388	60.92699352	310230.0222	1.663194991	14312.69596	3286907.38	1.61635634	15402.61204	3244284.803	1.59E+11	Lower middle income	East Asia & Pacific
Myanmar	1991	40681	6.322011419	6.287906849	27.12945652	25.80116651	54.22920388	60.92699352	310230.0222	1.711501355	14603.46104	3286034.089	1.706547088	15718.53794	3242559.09	1.69E+11	Lower middle income	East Asia & Pacific
Myanmar	1992	41238	6.411474123	6.499793791	27.09244397	25.75878054	54.22920388	60.92699352	310230.0222	1.724565786	14883.08689	3284887.965	1.737561115	16020.47298	3241089.359	1.75E+11	Lower middle income	East Asia & Pacific
Myanmar	1993	41788	6.452677129	6.581045485	27.05646065	25.45464105	54.22920388	60.92699352	310230.0222	1.730616245	15160.25701	3283770.251	1.749602932	15793.11896	3230386.589	1.75E+11	Lower middle income	East Asia & Pacific
Myanmar	1994	42337	6.511573163	6.656975137	26.78895185	25.40680834	54.22920388	60.92699352	310230.0222	1.739301714	14916.14899	3275352.836	1.760931423	16099.53996	3228678.018	1.77E+11	Lower middle income	East Asia & Pacific
Myanmar	1995	42880	6.612079922	6.765352372	27.14221461	25.57249813	55.79025402	62.4093821	310230.0222	1.75422435	15206.17796	3286428.319	1.777228186	16423.77098	3234566.886	1.82E+11	Lower middle income	East Asia & Pacific
Myanmar	1996	43423	6.726534468	6.885183826	27.07702982	25.50724866	55.79025402	62.4093821	310230.0222	1.771373846	15487.60108	3284409.589	1.795422958	16756.23111	3232257.714	1.87E+11	Lower middle income	East Asia & Pacific
Myanmar	1997	43972	6.845092687	6.93657188	27.00825741	25.43327806	55.79025402	62.4093821	310230.0222	1.789315024	15763.56888	3282267.593	1.80328249	17090.68689	3229624.367	1.92E+11	Lower middle income	East Asia & Pacific
Myanmar	1998	44516	6.965697569	6.939490923	26.93517131	25.35114402	55.79025402	62.4093821	310230.0222	1.807752378	16033.59903	3279977.477	1.803729974	17422.40711	3226680.938	1.96E+11	Lower middle income	East Asia & Pacific
Myanmar	1999	45042	6.914765555	6.92819078	26.85320489	25.26519677	55.79025402	62.4093821	310230.0222	1.799943134	16294.99605	3277392.117	1.801998301	17742.72902	3223578.773	1.99E+11	Lower middle income	East Asia & Pacific
Myanmar	2000	45538	7.243819004	7.417091757	27.1460038	25.38580121	57.3568302	63.87947395	310230.0222	1.850997375	16544.35991	3286545.324	1.878460953	18044.14803	3227925.45	2.10E+11	Lower middle income	East Asia & Pacific
Myanmar	2001	46015	7.376336546	7.328152219	27.02351264	25.25978659	57.3568302	63.87947395	310230.0222	1.87196486	16745.76702	3282743.816	1.864313593	18284.89699	3223382.739	2.13E+11	Lower middle income	East Asia & Pacific
Myanmar	2002	46480	7.47826604	7.452278224	26.89832389	25.13042848	57.3568302	63.87947395	310230.0222	1.888254039	16940.56099	3278817.475	1.884087557	18512.13108	3218668.61	2.17E+11	Lower middle income	East Asia & Pacific
Myanmar	2003	46924	7.60919113	7.602046883	26.50441366	24.72317494	57.3568302	63.87947395	310230.0222	1.909385087	16637.43004	3266187.005	1.908225944	18236.89304	3203484.242	2.15E+11	Lower middle income	East Asia & Pacific
Myanmar	2004	47338	7.817937032	7.796244862	26.37741065	24.59154937	57.3568302	63.87947395	310230.0222	1.943566423	16814.32402	3262023.751	1.93998611	18443.28501	3198463.14	2.21E+11	Lower middle income	East Asia & Pacific
Myanmar	2005	47724	7.813965386	7.951449123	26.48842229	24.79087058	58.49054695	65.8081502	310230.0222	1.942910405	16978.79805	3265665.266	1.96574867	18641.15799	3206044.825	2.25E+11	Lower middle income	East Asia & Pacific
Myanmar	2006	48088	7.95414098	8.064414249	26.32748015	24.62927452	58.49054695	65.8081502	310230.0222	1.9661985	17114.30702	3260374.645	1.98471477	18817.55198	3199907.983	2.29E+11	Lower middle income	East Asia & Pacific
Myanmar	2007	48446	7.970802667	8.157974941	26.17094051	24.46872954	58.49054695	65.8081502	310230.0222	1.968985089	17253.40912	3255158.845	2.000561458	19001.7699	3193727.012	2.32E+11	Lower middle income	East Asia & Pacific
Myanmar	2008	48729	8.084489409	8.313929141	26.02997702	24.30482183	58.49054695	65.8081502	310230.0222	1.988104356	17401.62999	3250402.275	2.027257667	19196.81901	3187328.954	2.36E+11	Lower middle income	East Asia & Pacific
Myanmar	2009	49016	8.140809993	8.3528554	25.89389004	24.14681445	58.49054695	65.8081502	310230.0222	1.997644726	17563.89503	3245755.869	2.033976429	19403.976	3181076.254	2.39E+11	Lower middle income	East Asia & Pacific
Myanmar	2010	49391	8.174935127	8.52225683	25.32232998	15.42795075	60.6146796	68.01934191	310230.0222	2.003447578	17744.9129	3225643.453	2.063475775	19128.95411	2666339.12	2.20E+11	Lower middle income	East Asia & Pacific
Myanmar	2011	49795	8.287430711	8.600656014	25.16703177	15.34234457	60.6146796	68.01934191	310230.0222	2.022696678	17986.92401	3220007.787	2.077272554	19391.97002	2659157.099	2.24E+11	Lower middle income	East Asia & Pacific
Myanmar	2012	50218	8.393341176	8.599739407	25.00086892	15.26201067	60.6146796	68.01934191	310230.0222	2.040987991	18244.17993	3213894.897	2.077110717	19664.88994	2652369.702	2.28E+11	Lower middle income	East Asia & Pacific
Myanmar	2013	50648	8.488027198	8.754385635	24.82786919	15.18583926	60.6146796	68.01934191	310230.0222	2.057480779	18513.90199	3207438.081	2.104594431	19946.63406	2645891.047	2.33E+11	Lower middle income	East Asia & Pacific
Myanmar	2014	51072	8.578622902	8.918257944	24.30078664	15.11010054	60.6146796	68.01934191	310230.0222	2.073385849	18271.41495	3187170.315	2.134114753	20233.19411	2639407.469	2.35E+11	Lower middle income	East Asia & Pacific
Myanmar	2015	51484	8.830068103	9.298645859	24.66080227	15.18836299	62.92943962	69.74647377	310230.0222	2.118176948	18540.78797	3201111.923	2.204244672	20518.84595	2646106.372	2.45E+11	Lower middle income	East Asia & Pacific
Myanmar	2016	51892	9.058237534	9.689900899	24.37673087	14.32192819	62.92943962	69.74647377	310230.0222	2.159658679	18796.12602	3190146.867	2.278783109	20272.81596	2569400.042	2.48E+11	Lower middle income	East Asia & Pacific
Myanmar	2017	52288	9.311643199	9.994000782	24.09056774	13.73928427	62.92943962	69.74647377	310230.0222	2.20668121	19038.98199	3178830.102	2.338454092	20533.12492	2514548.207	2.54E+11	Lower middle income	East Asia & Pacific
Myanmar	2018	52666	9.578570325	10.29836683	23.84470955	14.03887471	62.92943962	69.74647377	310230.0222	2.257320471	18756.39203	3168884.976	2.399741878	20788.5109	2543091.739	2.61E+11	Lower middle income	East Asia & Pacific
Myanmar	2019	53040	9.624249328	10.35024093	23.44571001	13.25892824	62.92943962	69.74647377	310230.0222	2.266102041	18995.66603	3152296.236	2.410346418	21044.24301	2467237.733	2.61E+11	Lower middle income	East Asia & Pacific
Myanmar	2020	53423	9.686408174	10.41479495	25.0715818	22.56994598	63.89459518	70.80750086	310230.0222	2.278106681	19239.26691	3216506.878	2.423608562	21303.86597	3113851.533	3.02E+11	Lower middle income	East Asia & Pacific
Burundi	1990	5484	4.752790444	3.739798947	28.72401685	30.25237248	45.47866757	48.4094083	163000.7697	1.497784757	1687.404004	1750769.018	1.374215346	1879.814013	1771100.162	9000066197	Low income	Sub-Saharan Africa
Burundi	1991	5595	4.850251604	3.937932278	28.69376421	30.21878716	45.47866757	48.4094083	163000.7697	1.51024424	1711.428	1750339.32	1.397554947	1912.697014	1770681.183	9257263432	Low income	Sub-Saharan Africa
Burundi	1992	5743	4.716029846	3.747159585	28.6820098	30.1972201	45.47866757	48.4094083	163000.7697	1.493112007	1738.006013	1750172.066	1.375075398	1950.380997	1770411.501	9289866052	Low income	Sub-Saharan Africa
Burundi	1993	5555	4.704643499	3.746519338	28.68621593	30.18460528	45.47866757	48.4094083	163000.7697	1.491667613	1766.315012	1750231.934	1.375000567	1990.497004	1770253.532	9456500146	Low income	Sub-Saharan Africa
Burundi	1994	5586	4.209518466	3.318799666	28.97772912	30.47713962	45.47866757	48.4094083	163000.7697	1.430192527	1887.581991	1754329.499	1.325908615	2125.684983	1773873.566	9735596686	Low income	Sub-Saharan Africa
Burundi	1995	5933	3.758037114	2.936000443	28.81068137	30.38908111	45.59044774	48.84890266	163000.7697	1.376347367	1921.524997	1751993.872	1.283460618	2166.26599	1772793.32	9562400998	Low income	Sub-Saharan Africa
Burundi	1996	5931	3.045554455	2.483449221	28.99575398	30.5381975	45.59044774	48.84890266	163000.7697	1.295468141	2055.146013	1754579.542	1.235027434	2300.704986	1774617.853	9713809894	Low income	Sub-Saharan Africa
Burundi	1997	5924	3.169065986	2.579748585	28.91427796	30.32257022	45.59044774	48.84890266	163000.7697	1.30914023	2090.841987	1753446.242	1.245178172	2226.152986	1771972.029	9711372908	Low income	Sub-Saharan Africa
Burundi	1998	6035	3.712155679	2.967407092	28.58432603	30.28955113	45.59044774	48.84890266	163000.7697	1.370990173	2025.845002	1748775.637	1.286891477	2257.723997	1771562.575	10004252205	Low income	Sub-Saharan Africa
Burundi	1999	6180	4.328950556	3.388134745	28.61146937	30.36703202	45.59044774	48.84890266	163000.7697	1.444785398	2070.271003	1749164.826	1.333745905	2295.809004	1772521.567	10659429089	Low income	Sub-Saharan Africa
Burundi	2000	6308	4.517942374	3.553496543	29.93748493	31.42683906	49.68380331	52.8754688	163000.7697	1.468182295	2018.65301	1767124.56	1.352625077	2236.952988	1785024.214	10638369051	Low income	Sub-Saharan Africa
Burundi	2001	6466	4.705316128	3.701130406	29.9342865	31.4362662	49.68380331	52.8754688	163000.7697	1.491752899	2086.519996	1767083.63	1.369705954	2304.593989	1785130.45	11135147007	Low income	Sub-Saharan Africa
Burundi	2002	6649	5.08412732	3.943071272	29.91445242	31.43086954	49.68380331	52.8754688	163000.7697	1.540567449	2162.66899	1766829.566	1.398165553	2381.514994	1785069.645	11830451859	Low income	Sub-Saharan Africa
Burundi	2003	6861	5.411121193	4.290977392	29.88004189	31.41160247	49.68380331	52.8754688	163000.7697	1.583987341	2245.611009	1766387.768	1.440129555	2465.655005	1784852.33	12620841044	Low income	Sub-Saharan Africa
Burundi	2004	7120	5.777649154	4.692012692	29.61546216	31.1387379	49.68380331	52.8754688	163000.7697	1.634113047	2226.327992	1762947.311	1.49006699	2446.498987	1781736.149	12908953956	Low income	Sub-Saharan Africa
Burundi	2005	7389	6.060849654	5.073727502	30.6393558	31.92645025	53.10297442	56.94691099	163000.7697	1.673926762	2314.520993	1775842.488	1.539206213	2535.278999	1790538.765	13867465350	Low income	Sub-Saharan Africa
Burundi	2006	7658	7.268279804	6.449261377	30.34904438	31.62013708	53.10297442	56.94691099	163000.7697	1.854849913	2292.927999	1772299.494	1.730113853	2513.095005	1787185.595	15308232453	Low income	Sub-Saharan Africa
Burundi	2007	7945	7.993382074	7.217879998	29.98890316	31.31003306	53.10297442	56.94691099	163000.7697	1.972767692	2274.042991	1767781.03	1.846920763	2493.540001	1783700.818	16145149631	Low income	Sub-Saharan Africa
Burundi	2008	8278	8.544601701	7.852884718	29.57424677	30.92905761	53.10297442	56.94691099	163000.7697	2.067398688	2256.20199	1762404.368	1.949348474	2475.001007	1779291.955	16805122736	Low income	Sub-Saharan Africa
Burundi	2009	8709	9.17331001	8.550371268	29.48128962	30.49387084	53.10297442	56.94691099	163000.7697	2.180886293	2343.067003	1761172.809	2.068412816	2456.100995	1774077.902	18012252538	Low income	Sub-Saharan Africa
Burundi	2010	9127	9.804538041	9.247306125	29.70712272	31.05270916	56.37808068	60.67590455	163000.7697	2.301096465	2323.15799	1764147.987	2.194646577	2541.794996	1780738.599	19364369436	Low income	Sub-Saharan Africa
Burundi	2011	9456	10.03351168	9.722436318	29.58371647	30.59550193	56.37808068	60.67590455	163000.7697	2.346320819	2398.197009	1762529.284	2.28509383	2513.462	1775312.88	20114149101	Low income	Sub-Saharan Africa
Burundi	2012	9795	10.07260415	9.80094437	29.45335518	30.47299237	56.37808068	60.67590455	163000.7697	2.354130283	2472.415998	1760800.81	2.300393675	2590.270008	1773822.871	20818119554	Low income	Sub-Saharan Africa
Burundi	2013	10150	10.23633385	9.995183629	29.31841171	30.34548025	56.37808068	60.67590455	163000.7697	2.387121811	2546.857012	1758991.291	2.338689216	2667.469	1772255.452	21750070045	Low income	Sub-Saharan Africa
Burundi	2014	10495	10.45657093	10.30005876	29.18217916	30.21688863	56.37808068	60.67590455	163000.7697	2.432229993	2623.73701	1757143.31	2.400087018	2746.954011	1770657.463	22887084335	Low income	Sub-Saharan Africa
Burundi	2015	10727	10.70996083	10.569827	29.33471572	30.18700405	58.32198839	62.7967634	163000.7697	2.485183923	2594.085993	1759211.023	2.455757567	2719.541998	1770283.584	23164150217	Low income	Sub-Saharan Africa
Burundi	2016	10903	10.622109	10.71436406	29.28598566	30.11185732	58.32198839	62.7967634	163000.7697	2.466695165	2677.257992	1758553.373	2.486114239	2804.522005	1769339.233	23949923946	Low income	Sub-Saharan Africa
Burundi	2017	11156	10.10433829	10.30852749	29.53298674	30.39729888	58.32198839	62.7967634	163000.7697	2.360488891	2883.13301	1761858.928	2.401815325	3011.583988	1772894.473	24814335060	Low income	Sub-Saharan Africa
Burundi	2018	11493	9.852219649	10.27578239	29.46882071	30.33194748	58.32198839	62.7967634	163000.7697	2.310441589	2980.545999	1761006.871	2.395139565	3109.856001	1772088.103	25326425593	Low income	Sub-Saharan Africa
Burundi	2019	11875	9.484126952	9.982752972	29.71719291	30.27118484	58.32198839	62.7967634	163000.7697	2.23927195	3215.49501	1764279.328	2.336219449	3212.849018	1771334.325	25998954413	Low income	Sub-Saharan Africa
Burundi	2020	12220	9.613517348	10.16436591	29.63166256	30.74946198	59.92056287	64.56299928	163000.7697	2.264035804	3328.007015	1763160.204	2.372563705	3320.462987	1777163.534	27285442892	Low income	Sub-Saharan Africa
Belarus	1990	10429	12.97481329	13.50102711	19.30428351	15.23765573	62.76570916	74.83470404	1895907.387	3.012767615	3352.834008	17981845.21	3.150582335	3958.975994	16196783.91	3.84E+11	Upper middle income	Europe & Central Asia
Belarus	1991	10458	12.59055068	13.32219635	19.02190561	15.36881957	62.76570916	74.83470404	1895907.387	2.915953326	3362.762002	17876830.04	3.103053696	4040.583012	16264503.44	3.79E+11	Upper middle income	Europe & Central Asia
Belarus	1992	10476	12.45725071	13.1666335	19.07543767	15.14286156	62.76570916	74.83470404	1895907.387	2.883100596	3444.287004	17896932.5	3.062292589	4048.750958	16147369.79	3.78E+11	Upper middle income	Europe & Central Asia
Belarus	1993	10480	12.32227723	13.01566007	18.79875978	14.92224932	62.76570916	74.83470404	1895907.387	2.850212534	3450.38702	17792041.55	3.023246054	4054.571987	16030816.15	3.71E+11	Upper middle income	Europe & Central Asia
Belarus	1994	10475	12.20834439	12.85430874	18.52569935	14.7098869	62.76570916	74.83470404	1895907.387	2.822743467	3455.304971	17686074.99	2.982065683	4058.331987	15916537.51	3.65E+11	Upper middle income	Europe & Central Asia
Belarus	1995	10462	12.20018214	12.72556747	17.78206669	14.44910636	60.78944925	73.10736462	1895907.387	2.820785753	3460.354986	17384707.28	2.949610816	4060.592988	15773352.15	3.59E+11	Upper middle income	Europe & Central Asia
Belarus	1996	10436	12.15385031	12.6744192	17.5138724	14.24100475	60.78944925	73.10736462	1895907.387	2.809698764	3476.339013	17271258.27	2.936814916	4074.214974	15656792.01	3.56E+11	Upper middle income	Europe & Central Asia
Belarus	1997	10401	12.11732511	12.7982579	17.24210209	14.03380921	60.78944925	73.10736462	1895907.387	2.800989182	3490.388999	17153627.8	2.967891956	4083.574997	15538672.86	3.56E+11	Upper middle income	Europe & Central Asia
Belarus	1998	10357	12.34583514	13.11717438	16.96362825	13.82474156	60.78944925	73.10736462	1895907.387	2.855925579	3503.675026	17030243.79	3.049445656	4091.611003	15417359.1	3.63E+11	Upper middle income	Europe & Central Asia
Belarus	1999	10308	12.69834959	13.68178604	16.34801475	13.27105311	60.78944925	73.10736462	1895907.387	2.94279472	3437.530002	16746892.87	3.199363276	4025.284996	15085463.41	3.64E+11	Upper middle income	Europe & Central Asia
Belarus	2000	10256	12.86358895	13.91853717	16.22334443	13.22625953	61.03413254	73.64780586	1895907.387	2.984418919	3449.659974	16687682.76	3.264398959	4034.898002	15057923.75	3.70E+11	Upper middle income	Europe & Central Asia
Belarus	2001	10201	13.0848379	14.1620592	16.10661503	13.17774439	61.03413254	73.64780586	1895907.387	3.041075456	3454.608998	16631672.39	3.332674159	4041.805027	15027977.5	3.77E+11	Upper middle income	Europe & Central Asia
Belarus	2002	10135	13.19585229	14.3364458	15.99258178	13.12500407	61.03413254	73.64780586	1895907.387	3.069907541	3457.751978	16576416.46	3.382441862	4049.576997	14995282.84	3.81E+11	Upper middle income	Europe & Central Asia
Belarus	2003	10066	13.07208949	14.26458338	15.87516104	13.06420586	61.03413254	73.64780586	1895907.387	3.037781887	3460.006007	16518956.62	3.361843847	4058.225023	14957410.63	3.78E+11	Upper middle income	Europe & Central Asia
Belarus	2004	10000	13.30690882	14.37068811	15.74607249	12.99069341	61.03413254	73.64780586	1895907.387	3.099024082	3462.523997	16455121.81	3.392301127	4067.587007	14911356.35	3.82E+11	Upper middle income	Europe & Central Asia
Belarus	2005	9935	13.38315771	14.44618937	15.78886598	12.9403147	62.20871353	75.19442374	1895907.387	3.119174569	3466.763	16476361.02	3.414141588	4078.159998	14879628.37	3.85E+11	Upper middle income	Europe & Central Asia
Belarus	2006	9875	13.46760376	14.63358235	15.61881826	12.55268882	62.20871353	75.19442374	1895907.387	3.141644283	3470.592995	16391504.76	3.468958829	4011.264009	14630907.61	3.82E+11	Upper middle income	Europe & Central Asia
Belarus	2007	9826	13.59548115	14.91545189	15.13495367	12.4633711	62.20871353	75.19442374	1895907.387	3.175978893	3398.075012	16143229.55	3.553074948	4024.943004	14572425.71	3.83E+11	Upper middle income	Europe & Central Asia
Belarus	2008	9788	13.65476923	15.12505672	14.96188192	12.36568766	62.20871353	75.19442374	1895907.387	3.192024594	3406.402021	16051916.18	3.61694527	4040.549016	14507955.87	3.87E+11	Upper middle income	Europe & Central Asia
Belarus	2009	9758	13.78269466	15.32955735	14.77808341	12.25673258	62.20871353	75.19442374	1895907.387	3.226922982	3413.451011	15953461.21	3.680366629	4055.429012	14435412.55	3.91E+11	Upper middle income	Europe & Central Asia
Belarus	2010	9731	13.92516435	15.52970116	17.11553943	13.58818459	65.46643316	77.94605423	1895907.387	3.266238346	3418.927007	17097913.31	3.743513461	3997.717991	15277469.42	4.20E+11	Upper middle income	Europe & Central Asia
Belarus	2011	9707	14.11790055	15.71999894	17.05217196	13.60561209	65.46643316	77.94605423	1895907.387	3.320188462	3422.493007	17069792.17	3.804558335	4009.270011	15287871.56	4.27E+11	Upper middle income	Europe & Central Asia
Belarus	2012	9694	14.33048468	15.667874	16.9728624	13.60293955	65.46643316	77.94605423	1895907.387	3.380728429	3424.809987	17034382.17	3.787739072	4018.551031	15286277.37	4.30E+11	Upper middle income	Europe & Central Asia
Belarus	2013	9691	14.41005843	15.64847409	16.87996773	13.58180229	65.46643316	77.94605423	1895907.387	3.4036724	3425.347005	16992602.04	3.781498266	4024.750004	15273656.1	4.31E+11	Upper middle income	Europe & Central Asia
Belarus	2014	9694	14.43726413	15.74463192	16.77857676	13.54668646	65.46643316	77.94605423	1895907.387	3.411552448	3423.701992	16946622.49	3.812532679	4027.596022	15252637.89	4.32E+11	Upper middle income	Europe & Central Asia
Belarus	2015	9701	14.52485884	15.88365401	16.93937893	13.57576762	67.9895987	79.33816285	1895907.387	3.437048131	3367.465	17019360.72	3.85785215	4027.149014	15270048.58	4.34E+11	Upper middle income	Europe & Central Asia
Belarus	2016	9708	14.7157157	16.05392814	16.83275004	13.53951566	67.9895987	79.33816285	1895907.387	3.493261525	3369.560988	16971238.7	3.914094025	4030.614997	15248338.16	4.40E+11	Upper middle income	Europe & Central Asia
Belarus	2017	9708	14.92595187	16.07165121	16.82252949	13.311692	67.9895987	79.33816285	1895907.387	3.556247474	3369.091006	16966603.17	3.919994901	4032.086014	15110358.16	4.42E+11	Upper middle income	Europe & Central Asia
Belarus	2018	9696	14.93324958	15.87240202	16.93454841	13.2316179	67.9895987	79.33816285	1895907.387	3.55845412	3363.614008	17017190.11	3.854164192	4027.904996	15061223.67	4.37E+11	Upper middle income	Europe & Central Asia
Belarus	2019	9674	15.0904144	15.87960569	16.75739707	13.0723414	67.9895987	79.33816285	1895907.387	3.606310488	3352.559995	16936967.63	3.856524865	4016.217994	14962489.74	4.37E+11	Upper middle income	Europe & Central Asia
Belarus	2020	9634	15.17227254	15.62950541	17.10578523	13.46391924	68.85059508	79.89820142	1895907.387	3.631490485	3338.126009	17093594.46	3.775406124	3999.109033	15202849.54	4.37E+11	Upper middle income	Europe & Central Asia
Cambodia	1990	8911	9.959058487	7.672229848	26.60312932	24.6433424	51.66916836	56.56151614	277039.026	2.331518965	2337.764013	2919605.234	1.919643587	2814.062012	2858035.215	31352523485	Lower middle income	East Asia & Pacific
Cambodia	1991	9259	9.457441411	7.096967353	26.86314416	24.95672332	51.66916836	56.56151614	277039.026	2.234198431	2478.033002	2927030.181	1.828036107	2966.013995	2868582.298	31758658746	Lower middle income	East Asia & Pacific
Cambodia	1992	9718	8.733946346	6.57027299	26.84476079	24.97971384	51.66916836	56.56151614	277039.026	2.10094121	2534.551006	2926510.602	1.74800162	3057.375007	2869345.057	30918131787	Lower middle income	East Asia & Pacific
Cambodia	1993	10244	8.181828387	6.151249573	27.24434193	25.36066309	51.66916836	56.56151614	277039.026	2.004621797	2699.774995	2937623.219	1.686838748	3296.035003	2881769.266	31920788560	Lower middle income	East Asia & Pacific
Cambodia	1994	10636	7.785157044	5.83868039	27.29438864	25.41333103	51.66916836	56.56151614	277039.026	1.938158603	2804.18502	2938988.643	1.642612288	3436.130012	2883455.531	32248156392	Lower middle income	East Asia & Pacific
Cambodia	1995	10920	7.713842071	5.714437579	28.33578264	26.16022229	53.93843732	58.62651359	277039.026	1.926445463	2933.394988	2966121.97	1.625356529	3591.485972	2906573.603	33728594840	Lower middle income	East Asia & Pacific
Cambodia	1996	11183	7.662872456	5.752384526	28.4809643	26.24308352	53.93843732	58.62651359	277039.026	1.918117351	3065.179006	2969717.472	1.630607565	3752.945982	2909049.077	35262241515	Lower middle income	East Asia & Pacific
Cambodia	1997	11432	7.596596714	5.825724363	29.17443057	26.36992971	53.93843732	58.62651359	277039.026	1.907342135	3215.627969	2986292.483	1.640804337	3925.083949	2912804.985	37075158498	Lower middle income	East Asia & Pacific
Cambodia	1998	11669	7.588112251	5.932953249	29.80089262	26.47026623	53.93843732	58.62651359	277039.026	1.905967095	3375.489001	3000448.761	1.655827736	4102.105982	2915747.391	39108466801	Lower middle income	East Asia & Pacific
Cambodia	1999	11899	7.690585516	6.209884811	29.4022124	26.60798269	53.93843732	58.62651359	277039.026	1.922641014	3537.155983	2991527.131	1.695266929	4274.972017	2919745.335	41504455159	Lower middle income	East Asia & Pacific
Cambodia	2000	12119	8.16059982	6.672216935	29.75739858	26.98986224	58.06832694	62.96332697	277039.026	2.001007862	3693.741015	2999490.082	1.763214281	4270.946971	2930589.681	44238928625	Lower middle income	East Asia & Pacific
Cambodia	2001	12338	8.745205974	7.35483141	29.45037144	26.72568804	58.06832694	62.96332697	277039.026	2.102952917	3658.015996	2992620.953	1.868546152	4416.407993	2923125.453	47143539477	Lower middle income	East Asia & Pacific
Cambodia	2002	12562	9.293257433	8.389950158	29.5301027	26.08443923	58.06832694	62.96332697	277039.026	2.203235324	3781.080001	2994422.051	2.040399789	4380.978015	2904294.273	50906690806	Lower middle income	East Asia & Pacific
Cambodia	2003	12788	9.537564636	8.641695921	29.11904365	25.36178856	58.06832694	62.96332697	277039.026	2.249466314	3724.52699	2985004.245	2.084531549	4338.442004	2881805.379	51070907141	Lower middle income	East Asia & Pacific
Cambodia	2004	13016	9.661154306	8.834677962	29.07829943	25.02657326	58.06832694	62.96332697	277039.026	2.27322179	3831.610981	2984052.701	2.119007093	4459.412021	2870895.109	53119999253	Lower middle income	East Asia & Pacific
Cambodia	2005	13247	9.942798502	9.14377135	30.20157383	26.10953672	62.03213647	67.34636884	277039.026	2.328298801	3941.317978	3009115.674	2.175417423	4583.245016	2905050.758	56578072866	Lower middle income	East Asia & Pacific
Cambodia	2006	13478	10.29368191	9.488012113	30.43829867	26.63921489	62.03213647	67.34636884	277039.026	2.398786447	4060.474972	3014099.131	2.240011567	4707.245003	2920645.521	60154079193	Lower middle income	East Asia & Pacific
Cambodia	2007	13715	10.56144959	9.771459665	30.19048365	26.70889425	62.03213647	67.34636884	277039.026	2.454009493	4000.431006	3008879.739	2.294635647	4653.524985	2922645.255	60746888068	Lower middle income	East Asia & Pacific
Cambodia	2008	13944	10.73358416	9.872369676	30.3185616	27.14253735	62.03213647	67.34636884	277039.026	2.490179144	4117.792009	3011590.997	2.314402193	4774.335948	2934827.697	63310038069	Lower middle income	East Asia & Pacific
Cambodia	2009	14156	10.90098026	9.951718375	30.17766337	26.9993121	62.03213647	67.34636884	277039.026	2.525864353	4240.583979	3008606.72	2.330064762	4891.53499	2930853.593	65630284829	Lower middle income	East Asia & Pacific
Cambodia	2010	14364	11.0907354	10.17381376	30.24368358	27.45729156	64.56943739	69.54642095	277039.026	2.566934818	4364.094034	3010009.503	2.374469798	5003.265012	2943393.109	68686974056	Lower middle income	East Asia & Pacific
Cambodia	2011	14574	11.16427411	10.0798013	30.43543552	27.47965676	64.56943739	69.54642095	277039.026	2.58303044	4475.600991	3014039.454	2.355570881	5109.186051	2943993.058	70275248827	Lower middle income	East Asia & Pacific
Cambodia	2012	14787	11.16432502	10.08308428	29.92348151	26.25866158	64.56943739	69.54642095	277039.026	2.583041618	4592.277979	3003131.821	2.356228303	5220.226995	2909512.526	71410424862	Lower middle income	East Asia & Pacific
Cambodia	2013	15000	11.33528315	10.11823231	29.33496318	24.89808376	64.56943739	69.54642095	277039.026	2.620850984	4708.805002	2989992.208	2.363278256	5331.787026	2866630.044	73020683137	Lower middle income	East Asia & Pacific
Cambodia	2014	15211	10.850451	9.941106017	29.25901531	24.36617376	64.56943739	69.54642095	277039.026	2.515039063	4818.599019	2988248.162	2.327963873	5439.865994	2848469.858	72286959547	Lower middle income	East Asia & Pacific
Cambodia	2015	15418	10.85367535	10.24513155	29.39803331	24.087175	66.05194485	71.50045428	277039.026	2.515728452	4919.650028	2991432.001	2.38890758	5542.93305	2838611.037	74611092329	Lower middle income	East Asia & Pacific
Cambodia	2016	15625	10.57746505	9.831730795	29.52313264	25.1040469	66.05194485	71.50045428	277039.026	2.457352446	5022.718983	2994265.087	2.306421335	5644.444018	2873444.339	74364826377	Lower middle income	East Asia & Pacific
Cambodia	2017	15831	10.46776914	9.731674515	29.41771715	25.32485709	66.05194485	71.50045428	277039.026	2.434546207	5262.041959	2991879.774	2.286888897	5740.768962	2880618.55	76146230179	Lower middle income	East Asia & Pacific
Cambodia	2018	16025	10.46146306	9.745100331	29.1834979	25.17099607	66.05194485	71.50045428	277039.026	2.4332416	5345.542072	2986502.801	2.289500172	5834.056998	2875633.786	77255482740	Lower middle income	East Asia & Pacific
Cambodia	2019	16208	10.41544773	9.730082245	28.95678798	25.01845601	66.05194485	71.50045428	277039.026	2.423743043	5431.139972	2981195.265	2.286579404	5928.216972	2870627.042	78155845719	Lower middle income	East Asia & Pacific
Cambodia	2020	16397	10.35895451	9.662083012	29.38295972	26.11683183	67.17430563	72.6908973	277039.026	2.412132312	5370.35601	2991088.596	2.273401245	6025.604008	2905270.343	78544771182	Lower middle income	East Asia & Pacific
Cameroon	1990	11431	8.543043624	6.960318936	27.86822649	20.43717876	50.72865332	54.11710828	602518.9409	2.067124907	3240.524006	6425027.779	1.806926092	3624.986006	5840750.898	81295880875	Lower middle income	Sub-Saharan Africa
Cameroon	1991	11778	8.43834935	6.937019743	28.18805701	20.95037022	50.72865332	54.11710828	602518.9409	2.048811143	3481.847011	6442820.578	1.803351139	3731.648988	5894007.473	85624374233	Lower middle income	Sub-Saharan Africa
Cameroon	1992	12129	7.953335901	6.843206865	28.12658124	21.45326513	50.72865332	54.11710828	602518.9409	1.966063955	3587.556016	6439438.007	1.789028229	3844.447994	5943989.66	86301430420	Lower middle income	Sub-Saharan Africa
Cameroon	1993	12487	7.70239741	6.546682574	28.04868172	21.94711635	50.72865332	54.11710828	602518.9409	1.924572336	3699.189992	6435126.288	1.744500065	3963.361018	5991037.046	87236503182	Lower middle income	Sub-Saharan Africa
Cameroon	1994	12849	7.473250809	6.27462965	28.25982572	22.64516358	50.72865332	54.11710828	602518.9409	1.887449258	3989.187994	6446747.197	1.70462223	4266.06298	6054257.342	92566788900	Lower middle income	Sub-Saharan Africa
Cameroon	1995	13212	7.234165728	6.074079824	27.13108061	22.56247167	48.64528162	52.55252711	602518.9409	1.849479202	4119.030989	6382129.03	1.675810259	4403.016007	6046962.532	93237690579	Lower middle income	Sub-Saharan Africa
Cameroon	1996	13575	6.78781277	5.608868833	26.98720481	22.97679501	48.64528162	52.55252711	602518.9409	1.780624393	4243.689013	6373437.984	1.610836889	4535.591013	6083003.033	92603361999	Lower middle income	Sub-Saharan Africa
Cameroon	1997	13941	6.831799814	5.828699955	27.03537004	23.09321231	48.64528162	52.55252711	602518.9409	1.787294429	4373.647026	6376359.324	1.64121939	4674.154009	6092903.419	96584533009	Lower middle income	Sub-Saharan Africa
Cameroon	1998	14315	7.185812231	5.793597288	27.08182967	23.20802398	48.64528162	52.55252711	602518.9409	1.841893355	4509.715045	6379165.906	1.636329738	4819.215969	6102571.776	1.01E+11	Lower middle income	Sub-Saharan Africa
Cameroon	1999	14699	7.332157536	6.087039998	27.12470208	23.3213218	48.64528162	52.55252711	602518.9409	1.86494841	4652.131004	6381745.973	1.677657374	4970.04097	6112020.601	1.06E+11	Lower middle income	Sub-Saharan Africa
Cameroon	2000	15092	7.683627752	6.516248315	26.75776719	22.55586953	49.92664684	53.06873517	602518.9409	1.921504281	4593.505993	6359356.658	1.739993029	4915.660984	6046377.899	1.08E+11	Lower middle income	Sub-Saharan Africa
Cameroon	2001	15493	8.816424075	7.553744406	26.46113655	22.41534612	49.92664684	53.06873517	602518.9409	2.115721833	4525.773994	6340739.667	1.900407381	4849.843981	6033856.148	1.16E+11	Lower middle income	Sub-Saharan Africa
Cameroon	2002	15914	8.769696572	7.015771988	26.49547823	22.76093712	49.92664684	53.06873517	602518.9409	2.107335195	4663.542999	6342919.107	1.815463159	5203.942039	6064384.741	1.20E+11	Lower middle income	Sub-Saharan Africa
Cameroon	2003	16354	8.641053487	7.36793605	26.52777995	22.86111916	49.92664684	53.06873517	602518.9409	2.084417722	4805.983031	6344963.285	1.870628675	5353.605008	6073068.187	1.24E+11	Lower middle income	Sub-Saharan Africa
Cameroon	2004	16809	8.719497283	7.365888355	26.55612278	22.95938143	49.92664684	53.06873517	602518.9409	2.09836248	4953.839	6346752.313	1.870303113	5508.858996	6081513.702	1.29E+11	Lower middle income	Sub-Saharan Africa
Cameroon	2005	17275	8.783766151	7.296034587	27.36391806	23.39187353	52.25010683	55.03600274	602518.9409	2.109856895	5107.730045	6395970.696	1.85923096	5669.990024	6117858.674	1.33E+11	Lower middle income	Sub-Saharan Africa
Cameroon	2006	17751	8.482200339	7.076237954	27.67851578	23.47862899	52.25010683	55.03600274	602518.9409	2.056461997	5482.643022	6414242.971	1.824817945	5822.397002	6124989.757	1.37E+11	Lower middle income	Sub-Saharan Africa
Cameroon	2007	18252	9.202701338	7.781679274	27.36202645	23.32438085	52.25010683	55.03600274	602518.9409	2.186341532	5412.306991	6395859.344	1.937585748	5750.63597	6112274.461	1.44E+11	Lower middle income	Sub-Saharan Africa
Cameroon	2008	18777	9.526008999	8.103349389	27.04905417	23.40918988	52.25010683	55.03600274	602518.9409	2.247257907	5345.156015	6377187.121	1.991294039	5913.948991	6119286.238	1.49E+11	Lower middle income	Sub-Saharan Africa
Cameroon	2009	19319	9.912596532	8.565660751	27.04285699	23.22119431	52.25010683	55.03600274	602518.9409	2.322329334	5508.538012	6376812.353	2.071102686	5846.015993	6103674.837	1.55E+11	Lower middle income	Sub-Saharan Africa
Cameroon	2010	19878	10.49169479	9.060706988	28.0464331	26.14487356	54.21247954	57.6467227	602518.9409	2.439502334	5675.567978	6435001.403	2.160112047	6014.352029	6320366.624	1.71E+11	Lower middle income	Sub-Saharan Africa
Cameroon	2011	20449	10.76384276	9.293298235	27.66689544	26.14242814	54.21247954	57.6467227	602518.9409	2.496592082	5602.408976	6413576.701	2.203242965	6182.212958	6320206.951	1.76E+11	Lower middle income	Sub-Saharan Africa
Cameroon	2012	21033	11.27306361	9.843761283	27.62454143	25.82272566	54.21247954	57.6467227	602518.9409	2.607026779	5768.308972	6411142.687	2.308781068	6111.92	6299043.697	1.85E+11	Lower middle income	Sub-Saharan Africa
Cameroon	2013	21633	11.54246692	10.12237334	27.22779143	25.82133883	54.21247954	57.6467227	602518.9409	2.667414599	5698.101991	6387911.552	2.364110246	6288.120039	6298950.635	1.91E+11	Lower middle income	Sub-Saharan Africa
Cameroon	2014	22300	11.92241352	10.48368179	27.16900983	25.82316965	54.21247954	57.6467227	602518.9409	2.754966131	5869.801027	6384402.557	2.437841343	6472.062993	6299073.488	2.03E+11	Lower middle income	Sub-Saharan Africa
Cameroon	2015	23013	12.31027703	10.88779894	27.83839452	26.03433634	56.82877209	60.01715908	602518.9409	2.84730675	6047.701029	6423343.372	2.523035929	6404.466993	6313115.885	2.13E+11	Lower middle income	Sub-Saharan Africa
Cameroon	2016	23712	12.11378741	10.80519677	27.7686534	26.03081145	56.82877209	60.01715908	602518.9409	2.800147039	6228.973049	6419388.866	2.505383272	6592.473977	6312883.545	2.16E+11	Lower middle income	Sub-Saharan Africa
Cameroon	2017	24393	11.66877813	10.36321868	27.70200433	26.36329035	56.82877209	60.01715908	602518.9409	2.696207459	6419.252006	6415587.717	2.413006759	7065.977974	6334495.015	2.19E+11	Lower middle income	Sub-Saharan Africa
Cameroon	2018	25077	11.16118122	9.964588039	27.98809998	26.36924113	56.82877209	60.01715908	602518.9409	2.582351464	6897.29199	6431753.312	2.332615064	7280.402989	6334876.286	2.22E+11	Lower middle income	Sub-Saharan Africa
Cameroon	2019	25782	11.16848216	9.975292216	27.91017569	26.37735487	56.82877209	60.01715908	602518.9409	2.583954516	7113.735041	6427389.148	2.334738371	7503.492044	6335395.827	2.29E+11	Lower middle income	Sub-Saharan Africa
Cameroon	2020	26491	10.95218873	9.783186943	27.93920475	25.20185595	58.26869143	61.65930024	602518.9409	2.536882696	7338.440978	6429018.305	2.296924123	7734.877962	6256264.309	2.31E+11	Lower middle income	Sub-Saharan Africa
Canada	1990	27657	15.9107257	17.01665693	20.02072939	13.88775455	73.35837877	80.83410555	10722764.25	3.866739653	9541.74302	103145181	4.247862175	9775.372014	87404696.83	7.44E+12	High income	North America	1
Canada	1991	28016	16.22666644	17.07714218	19.6399826	13.89349986	73.35837877	80.83410555	10722764.25	3.971987692	9681.350002	102388480.9	4.269757717	9928.126021	87423613.64	7.64E+12	High income	North America	1
Canada	1992	28348	16.35756697	17.10980867	19.24317497	13.77107407	73.35837877	80.83410555	10722764.25	4.016428972	9809.934082	101573362.2	4.281629823	10072.70297	87018513.53	7.75E+12	High income	North America	1
Canada	1993	28668	16.1232281	16.9179832	18.94700137	13.73428195	73.35837877	80.83410555	10722764.25	3.937218023	9931.229993	100946793.4	4.212383217	10211.09899	86895944.38	7.68E+12	High income	North America	1
Canada	1994	28981	16.24848981	17.0193687	18.74072748	13.61164465	73.35837877	80.83410555	10722764.25	3.979362513	10051.76605	100500998.8	4.248841423	10347.435	86484611.5	7.82E+12	High income	North America	1
Canada	1995	29289	16.23146497	17.06562672	18.52061852	13.48257124	74.47613088	81.3164858	10722764.25	3.973608098	10176.36797	100016604.6	4.265580465	10484.82995	86047035.16	7.89E+12	High income	North America	1
Canada	1996	29594	16.18148234	17.0894859	18.30344372	13.36594486	74.47613088	81.3164858	10722764.25	3.956761942	10297.98002	99529702.51	4.274239968	10609.34399	85647506.07	7.94E+12	High income	North America	1
Canada	1997	29883	15.38646709	16.30967298	18.62537807	13.73334851	74.47613088	81.3164858	10722764.25	3.6982129	10635.21792	100248279.5	4.000111369	10935.09399	86892829.73	7.74E+12	High income	North America	1
Canada	1998	30145	14.58222935	15.51744054	18.41171448	13.83027746	74.47613088	81.3164858	10722764.25	3.453849807	10778.423	99773567.17	3.739614182	11072.56801	87214940.64	7.33E+12	High income	North America	1
Canada	1999	30400	14.45801398	15.53594826	18.74364305	13.84896751	74.47613088	81.3164858	10722764.25	3.417574841	11137.18495	100507354.5	3.745501808	11214.08796	87276746.16	7.49E+12	High income	North America	1
Canada	2000	30683	14.41899363	15.4962194	18.7101638	14.24982028	75.88398313	82.10477804	10722764.25	3.406258445	11290.75207	100434277.9	3.732874755	11561.63802	88578949.61	7.69E+12	High income	North America	1
Canada	2001	31003	14.40050342	15.45458914	18.58300663	14.27618057	75.88398313	82.10477804	10722764.25	3.400909143	11453.59501	100154823.8	3.719689052	11715.52903	88663038.38	7.77E+12	High income	North America	1
Canada	2002	31322	14.40993637	15.44214678	18.74206419	14.54662064	75.88398313	82.10477804	10722764.25	3.403637087	11615.73098	100503912.9	3.715757188	11871.95094	89514941.21	7.92E+12	High income	North America	1
Canada	2003	31619	14.46937661	15.45186726	18.81443614	14.88638675	75.88398313	82.10477804	10722764.25	3.420877209	11781.14013	100661194.6	3.718828567	12035.09999	90557838.93	8.11E+12	High income	North America	1
Canada	2004	31912	14.56137282	15.49718601	18.36132876	14.89272086	75.88398313	82.10477804	10722764.25	3.447732228	11731.572	99660359.57	3.733181468	12208.69201	90576996.66	8.16E+12	High income	North America	1
Canada	2005	32216	14.54934387	15.45687591	18.34575929	14.78352054	77.135442	82.98605321	10722764.25	3.444208858	11914.99692	99625279.63	3.720412138	12392.559	90245268.34	8.25E+12	High income	North America	1
Canada	2006	32532	14.65999979	15.62502468	18.14886955	14.57444196	77.135442	82.98605321	10722764.25	3.476757067	12098.36792	99177633.6	3.773968491	12356.19203	89601474.28	8.35E+12	High income	North America	1
Canada	2007	32862	14.62895594	15.68785872	18.16497435	14.80255015	77.135442	82.98605321	10722764.25	3.467594949	12292.36701	99214531.24	3.794178777	12544.98707	90303298.17	8.53E+12	High income	North America	1
Canada	2008	33219	14.50692214	15.64324901	18.17964804	14.86773011	77.135442	82.98605321	10722764.25	3.431811933	12494.74602	99248106.15	3.779819155	12741.25196	90501351.33	8.61E+12	High income	North America	1
Canada	2009	33594	14.42869077	15.59772217	18.40414873	14.93076405	77.135442	82.98605321	10722764.25	3.409067233	12938.41305	99756599.22	3.765220346	12943.70397	90691842.81	8.82E+12	High income	North America	1
Canada	2010	33963	14.30639115	15.41595303	18.41797497	15.27426365	78.33373338	83.8480847	10722764.25	3.37381195	13146.71507	99787599.53	3.707493374	13378.52597	91712168.11	8.98E+12	High income	North America	1
Canada	2011	34324	14.37679322	15.47150599	18.31589825	15.23336665	78.33373338	83.8480847	10722764.25	3.394061964	13319.57609	99557868.94	3.725041561	13553.42901	91592244.87	9.12E+12	High income	North America	1
Canada	2012	34692	14.59533431	15.67850747	17.83866494	14.95502104	78.33373338	83.8480847	10722764.25	3.457699269	13258.55502	98456979.08	3.791164147	13506.64899	90764877.03	9.16E+12	High income	North America	1
Canada	2013	35064	14.62930216	15.71536933	17.80048439	15.00323245	78.33373338	83.8480847	10722764.25	3.467696996	13444.14709	98366959.09	3.803061471	13699.04902	90909588.18	9.32E+12	High income	North America	1
Canada	2014	35405	14.63692637	15.74582249	17.6774853	14.80912265	78.33373338	83.8480847	10722764.25	3.469944993	13630.56388	98074964.06	3.812918521	13894.18004	90323318.88	9.42E+12	High income	North America	1
Canada	2015	35732	14.64783497	15.76883389	17.68280817	14.75926786	78.83707496	84.24589483	10722764.25	3.473163926	13813.306	98087663.64	3.820383769	14086.05705	90171174.84	9.56E+12	High income	North America	1
Canada	2016	36114	14.76384451	15.91930552	17.62259764	14.76098202	78.83707496	84.24589483	10722764.25	3.507581551	13998.56399	97943674.55	3.869560634	14269.25893	90176416.72	9.79E+12	High income	North America	1
Canada	2017	36554	14.96756589	16.16164221	17.53178714	14.82415621	78.83707496	84.24589483	10722764.25	3.568848878	14171.89602	97725109.2	3.950094838	14438.11209	90369071.09	1.01E+13	High income	North America	1
Canada	2018	37035	15.1390649	16.33558909	17.38031318	14.8070207	78.83707496	84.24589483	10722764.25	3.621254515	14337.88388	97356762.22	4.008932806	14598.1301	90316917.29	1.03E+13	High income	North America	1
Canada	2019	37523	15.26167628	16.47303524	17.47336796	14.74791657	78.83707496	84.24589483	10722764.25	3.65919246	14502.61	97583609.85	4.056043518	14756.99596	90136443.42	1.06E+13	High income	North America	1
Canada	2020	37889	15.3597569	16.57945329	17.21591138	14.07082206	79.85465466	84.73778352	10722764.25	3.689826125	14667.97706	96951574.28	4.092899037	14696.54797	88002938.36	1.05E+13	High income	North America	1
Cabo Verde	1990	365	8.678021168	8.611451645	31.07999784	13.00438999	62.99404106	67.09278998	970684.5833	2.090977791	85.58400007	10606351.28	2.079179594	104.3249997	7638861.547	3555000163	Lower middle income	Sub-Saharan Africa
Cabo Verde	1991	373	8.990974462	9.07746385	31.0948263	13.19717599	62.99404106	67.09278998	970684.5833	2.147346361	88.03599993	10607375.95	2.163190959	106.2380004	7700314.491	3774891494	Lower middle income	Sub-Saharan Africa
Cabo Verde	1992	382	9.173151771	9.171297221	31.09860007	13.39052984	62.99404106	67.09278998	970684.5833	2.18085696	90.90599948	10607636.51	2.180513204	108.6419994	7760945.228	3941527125	Lower middle income	Sub-Saharan Africa
Cabo Verde	1993	392	9.298866371	9.218590728	31.09896883	13.582937	62.99404106	67.09278998	970684.5833	2.204285988	94.13400071	10607661.97	2.189296396	111.4600003	7820298.001	4109372506	Lower middle income	Sub-Saharan Africa
Cabo Verde	1994	402	9.407513327	9.24817407	31.09803356	13.78153792	62.99404106	67.09278998	970684.5833	2.224736836	97.59400078	10607597.4	2.194808493	114.5969997	7880551.784	4285236135	Lower middle income	Sub-Saharan Africa
Cabo Verde	1995	411	9.878037962	9.759510747	30.44094391	13.83213795	63.70517221	69.40944855	970684.5833	2.315517551	96.48500005	10560941.93	2.292306265	113.3259997	7895741.492	4410587806	Lower middle income	Sub-Saharan Africa
Cabo Verde	1996	421	10.28979422	10.21530192	30.40478266	14.01324283	63.70517221	69.40944855	970684.5833	2.39799389	99.45800051	10558297.93	2.382858132	116.4749999	7949575.414	4724502847	Lower middle income	Sub-Saharan Africa
Cabo Verde	1997	431	11.86573092	11.804115	29.31094716	13.56291829	63.70517221	69.40944855	970684.5833	2.741724572	93.10899947	10474355.31	2.727402729	110.4870005	7814167.878	5028626625	Lower middle income	Sub-Saharan Africa
Cabo Verde	1998	440	10.77945296	10.78140207	29.83162409	14.06855881	63.70517221	69.40944855	970684.5833	2.499906926	100.7939992	10515286.74	2.50032113	118.4679997	7965853.709	5009145799	Lower middle income	Sub-Saharan Africa
Cabo Verde	1999	450	10.96694365	10.96644269	29.82725205	14.2596953	63.70517221	69.40944855	970684.5833	2.54006637	104.0560006	10514950.54	2.539958211	121.9949999	8021515.517	5264762074	Lower middle income	Sub-Saharan Africa
Cabo Verde	2000	458	11.02931749	11.16653711	29.90192851	14.73647083	65.18745703	73.25842377	970684.5833	2.553568995	107.5230006	10520676	2.583527348	125.5899997	8156481.594	5535129083	Lower middle income	Sub-Saharan Africa
Cabo Verde	2001	466	11.12894615	11.31581435	29.8902639	14.94223961	65.18745703	73.25842377	970684.5833	2.575285553	111.9530001	10519784.06	2.616517459	129.66	8213062.239	5819313097	Lower middle income	Sub-Saharan Africa
Cabo Verde	2002	473	11.37513361	11.49093343	29.86797375	15.14736975	65.18745703	73.25842377	970684.5833	2.629743616	116.3639991	10518077.18	2.655755952	133.5660002	8268490.811	6151598642	Lower middle income	Sub-Saharan Africa
Cabo Verde	2003	480	11.28228275	11.50866301	29.83287864	15.01893288	65.18745703	73.25842377	970684.5833	2.609070517	120.9099993	10515383.19	2.659761231	131.5689999	8233898.863	6198599390	Lower middle income	Sub-Saharan Africa
Cabo Verde	2004	487	11.17759215	11.43076207	29.76934111	15.55792765	65.18745703	73.25842377	970684.5833	2.585956174	125.7899996	10510485.41	2.642207589	141.2810008	8376567.263	6545848802	Lower middle income	Sub-Saharan Africa
Cabo Verde	2005	493	11.36685579	11.68065896	29.87728848	15.50714769	65.76354321	74.20735137	970684.5833	2.627893941	131.0629998	10518790.86	2.698931656	139.1200005	8363403.296	6763130378	Lower middle income	Sub-Saharan Africa
Cabo Verde	2006	499	11.9524303	12.62537133	29.31410617	15.28199491	65.76354321	74.20735137	970684.5833	2.762004199	130.6220002	10474609.15	2.924596619	136.4270002	8304346.349	7092397810	Lower middle income	Sub-Saharan Africa
Cabo Verde	2007	505	11.93675098	12.68422318	29.16101621	15.43977412	65.76354321	74.20735137	970684.5833	2.758325612	136.6470001	10462229.09	2.939263296	139.5899987	8345849.745	7367624545	Lower middle income	Sub-Saharan Africa
Cabo Verde	2008	510	12.30881362	12.72149833	28.9633743	15.59367576	65.76354321	74.20735137	970684.5833	2.846952596	142.7789996	10446006.12	2.94859079	142.737	8385800.417	7775502260	Lower middle income	Sub-Saharan Africa
Cabo Verde	2009	516	12.15244325	12.8865134	28.71947723	15.74154333	65.76354321	74.20735137	970684.5833	2.809362744	148.7569998	10425607.05	2.990239962	145.9379995	8423695.569	8033003647	Lower middle income	Sub-Saharan Africa
Cabo Verde	2010	521	12.32044852	13.01882812	25.42303196	16.74805104	66.91693947	74.9464497	970684.5833	2.84976953	154.3520005	10104087.36	3.024060274	149.3069989	8669364.642	8358794933	Lower middle income	Sub-Saharan Africa
Cabo Verde	2011	528	12.47994062	13.12363497	25.04453975	16.92857161	66.91693947	74.9464497	970684.5833	2.88866643	159.0470001	10061069.6	3.05112072	153.7249995	8711246.148	8708261277	Lower middle income	Sub-Saharan Africa
Cabo Verde	2012	534	12.53241008	13.18877236	24.29848347	17.07498293	66.91693947	74.9464497	970684.5833	2.901578378	157.5429997	9972114.085	3.068060646	157.9299999	8744745.35	8795654884	Lower middle income	Sub-Saharan Africa
Cabo Verde	2013	540	12.86245801	13.509054	23.88056579	16.85015407	66.91693947	74.9464497	970684.5833	2.98413204	161.4099994	9919762.943	3.152732668	156.3850002	8693131.88	9064102427	Lower middle income	Sub-Saharan Africa
Cabo Verde	2014	546	12.82075328	13.54436359	23.44155286	16.95712514	66.91693947	74.9464497	970684.5833	2.973572313	164.9860004	9862729.196	3.162209226	160.2549999	8717812.019	9256470288	Lower middle income	Sub-Saharan Africa
Cabo Verde	2015	552	12.71061482	13.41653514	23.22349535	17.40362371	68.19640795	75.9225755	970684.5833	2.945864315	168.3839989	9833599.595	3.128036486	168.8350005	8818438.019	9535034966	Lower middle income	Sub-Saharan Africa
Cabo Verde	2016	558	12.61434917	13.33084855	22.75617897	17.5129613	68.19640795	75.9225755	970684.5833	2.921857896	171.8860003	9769323.847	3.105336636	172.1300003	8842502.46	9632921530	Lower middle income	Sub-Saharan Africa
Cabo Verde	2017	565	12.5635192	13.2575515	22.27424706	17.60149943	68.19640795	75.9225755	970684.5833	2.909261101	175.3579987	9700308.703	3.086049758	175.4019997	8861825.872	9745631001	Lower middle income	Sub-Saharan Africa
Cabo Verde	2018	571	12.32132592	12.99057742	22.23263237	17.58484699	68.19640795	75.9225755	970684.5833	2.849982071	183.71	9694215.599	3.016807281	178.6510012	8858202.579	9849780711	Lower middle income	Sub-Saharan Africa
Cabo Verde	2019	577	12.31137671	13.01290831	21.88873899	17.5417277	68.19640795	75.9225755	970684.5833	2.847572909	186.9830009	9643030.151	3.022538998	181.826	8848796.672	9997497329	Lower middle income	Sub-Saharan Africa
Cabo Verde	2020	583	12.30264425	13.02555771	26.60387534	16.56073539	68.98585367	76.82850058	970684.5833	2.845460055	190.1000005	10229738.17	3.025790577	184.913999	8625221.895	10359396833	Lower middle income	Sub-Saharan Africa
Central African Republic	1990	2809	6.234091706	3.711063597	26.86692181	23.76141135	45.85861799	50.08644075	305985.2871	1.698758678	896.9010003	3232977.038	1.370862914	1018.201002	3122156.448	9283772822	Low income	Sub-Saharan Africa
Central African Republic	1991	2898	5.800148518	3.528726715	26.92195919	23.91586439	45.85861799	50.08644075	305985.2871	1.63724119	920.2929995	3234689.218	1.349780209	1044.784999	3128386.563	9285585764	Low income	Sub-Saharan Africa
Central African Republic	1992	2992	4.986529809	3.111013565	27.19868904	24.49761565	45.85861799	50.08644075	305985.2871	1.527840093	986.5549986	3243177.775	1.302696247	1117.028995	3151131.753	9473804014	Low income	Sub-Saharan Africa
Central African Republic	1993	3089	5.143302241	3.249812346	27.23398495	24.67992578	45.85861799	50.08644075	305985.2871	1.548335821	1018.468994	3244246.173	1.318156342	1152.130005	3158031.298	9912018261	Low income	Sub-Saharan Africa
Central African Republic	1994	3188	5.298242369	3.384662344	27.28884282	24.74502607	45.85861799	50.08644075	305985.2871	1.568862134	1051.592008	3245900.358	1.333352303	1188.211	3160469.234	10362239408	Low income	Sub-Saharan Africa
Central African Republic	1995	3277	5.422774458	3.516532511	25.21071092	22.6398366	42.70719964	46.91736233	305985.2871	1.585557101	1084.373008	3177520.719	1.348381876	1179.174003	3074376.963	10351411828	Low income	Sub-Saharan Africa
Central African Republic	1996	3364	5.557796882	3.632533559	24.99377123	22.87720123	42.70719964	46.91736233	305985.2871	1.603859216	1069.995002	3169661.205	1.361742803	1210.819003	3084872.206	10525934775	Low income	Sub-Saharan Africa
Central African Republic	1997	3458	5.699339896	3.750272679	25.05901391	22.89678625	42.70719964	46.91736233	305985.2871	1.623272042	1097.669992	3172040.141	1.375439309	1242.170002	3085728.752	10924053526	Low income	Sub-Saharan Africa
Central African Republic	1998	3555	5.847176585	3.870613666	25.12236742	22.92036938	42.70719964	46.91736233	305985.2871	1.643798973	1125.403999	3174337.602	1.389580859	1273.342995	3086758.263	11334077917	Low income	Sub-Saharan Africa
Central African Republic	1999	3655	5.998070057	3.992802046	25.17924132	22.95856633	42.70719964	46.91736233	305985.2871	1.665018034	1153.76901	3176389.573	1.40408827	1304.49799	3088421.362	11758837373	Low income	Sub-Saharan Africa
Central African Republic	2000	3759	6.124278771	4.113384272	24.9392874	21.80574272	42.41451145	45.27007354	305985.2871	1.682976069	1182.789991	3167664.433	1.418553461	1335.600999	3035771.26	12057213041	Low income	Sub-Saharan Africa
Central African Republic	2001	3845	6.23099465	4.210155187	24.95735858	21.89148607	42.41451145	45.27007354	305985.2871	1.698311539	1206.813	3168327.747	1.430269933	1361.463996	3039867.258	12413043538	Low income	Sub-Saharan Africa
Central African Republic	2002	3931	5.642389982	3.732082462	24.97565518	21.99379485	42.41451145	45.27007354	305985.2871	1.615433188	1231.668996	3168998.298	1.373314292	1387.822005	3044715.692	12108261005	Low income	Sub-Saharan Africa
Central African Republic	2003	4027	5.543768759	3.75110866	24.95521155	22.2482733	42.41451145	45.27007354	305985.2871	1.601947929	1257.192991	3168248.992	1.375537049	1414.765992	3056594.186	12329044445	Low income	Sub-Saharan Africa
Central African Republic	2004	4115	4.966442475	3.254439619	25.1855307	22.5169686	42.41451145	45.27007354	305985.2871	1.525233648	1334.408994	3176615.881	1.318674899	1496.676002	3068860.523	12522112590	Low income	Sub-Saharan Africa
Central African Republic	2005	4209	5.354011709	3.636747276	26.08738262	23.47877035	44.01664097	47.41766	305985.2871	1.576316814	1362.070996	3207845.848	1.362230621	1470.633983	3110541.701	13118903622	Low income	Sub-Saharan Africa
Central African Republic	2006	4294	5.340126336	3.633626252	26.09324069	23.526559	44.01664097	47.41766	305985.2871	1.574457453	1386.240998	3208040.981	1.361869287	1495.686004	3112525.164	13341790215	Low income	Sub-Saharan Africa
Central African Republic	2007	4376	5.994592841	4.144315125	25.89542433	23.59729217	44.01664097	47.41766	305985.2871	1.664525989	1356.283005	3201397.644	1.422287919	1522.411996	3115446.187	13973275014	Low income	Sub-Saharan Africa
Central African Republic	2008	4467	6.727414798	4.7180211	25.69487717	23.51800378	44.01664097	47.41766	305985.2871	1.7715064	1324.941998	3194547.597	1.493364747	1490.613009	3112170.672	14425842674	Low income	Sub-Saharan Africa
Central African Republic	2009	4565	6.812108935	4.817592683	25.70974987	23.64057917	44.01664097	47.41766	305985.2871	1.784305492	1345.696997	3195059.619	1.506057604	1513.594004	3117225.141	14777669007	Low income	Sub-Saharan Africa
Central African Republic	2010	4660	7.223706729	5.050658583	26.24668033	21.86545772	46.76206471	50.508872	305985.2871	1.847835718	1363.771997	3213117.62	1.536191005	1533.066	3038627.026	15253358313	Low income	Sub-Saharan Africa
Central African Republic	2011	4732	7.380744699	5.221983436	26.28040629	21.79287082	46.76206471	50.508872	305985.2871	1.872666403	1367.696997	3214224.614	1.558725643	1538.891001	3035153.783	15512851633	Low income	Sub-Saharan Africa
Central African Republic	2012	4773	7.358810554	5.253975495	26.32047265	21.74836864	46.76206471	50.508872	305985.2871	1.869178252	1369.411992	3215535.604	1.562970093	1542.284996	3033013.757	15541943593	Low income	Sub-Saharan Africa
Central African Republic	2013	4802	7.488189285	5.449650798	26.60622532	21.77053	46.76206471	50.508872	305985.2871	1.889847408	1371.362013	3224757.201	1.589183429	1545.87601	3034080.467	15811256630	Low income	Sub-Saharan Africa
Central African Republic	2014	4799	7.612892249	5.639842169	26.42666908	21.58307978	46.76206471	50.508872	305985.2871	1.909985864	1315.806008	3218988.875	1.615083381	1489.222005	3024994.081	15365638430	Low income	Sub-Saharan Africa
Central African Republic	2015	4819	7.874417045	5.899779927	27.50469642	22.81579184	49.94392729	54.8666324	305985.2871	1.952919532	1324.719997	3252334.836	1.651165321	1500.565995	3082177.218	16050679606	Low income	Sub-Saharan Africa
Central African Republic	2016	4904	8.032248068	6.111965138	27.47983624	22.89045455	49.94392729	54.8666324	305985.2871	1.979295723	1344.434994	3251599.769	1.681215488	1521.831016	3085451.992	16546827708	Low income	Sub-Saharan Africa
Central African Republic	2017	4997	8.112964293	6.193274713	27.45575029	22.98116087	49.94392729	54.8666324	305985.2871	1.992922122	1369.579	3250886.111	1.692875142	1549.130008	3089402.593	16975085426	Low income	Sub-Saharan Africa
Central African Republic	2018	5095	8.012505218	6.121254684	27.43581669	23.08405909	49.94392729	54.8666324	305985.2871	1.975976968	1399.295003	3250294.38	1.682543519	1581.558003	3093847.475	17219834128	Low income	Sub-Saharan Africa
Central African Republic	2019	5209	7.919055566	6.054141641	27.42096752	23.19306547	49.94392729	54.8666324	305985.2871	1.96034352	1432.274986	3249852.929	1.672972592	1617.339003	3098513.996	17508624851	Low income	Sub-Saharan Africa
Central African Republic	2020	5343	7.87908491	6.020798984	28.15253865	26.87816996	51.52516679	56.57750178	305985.2871	1.953694543	1467.463996	3270952.723	1.66823789	1654.851003	3233327.613	18303943773	Low income	Sub-Saharan Africa
Sri Lanka	1990	17204	11.41294992	11.56159896	24.50677008	11.02635232	65.78773232	73.49707035	1102282.025	2.638210228	5735.94502	11352900.74	2.67175594	5507.004073	7888351.919	2.88E+11	Lower middle income	South Asia
Sri Lanka	1991	17417	11.38951622	11.59633003	24.17651578	10.96700002	65.78773232	73.49707035	1102282.025	2.632960502	5841.908022	11306919.26	2.679654993	5626.119978	7862660.498	2.92E+11	Lower middle income	South Asia
Sri Lanka	1992	17624	11.44531404	11.64706935	23.84498693	10.91075256	65.78773232	73.49707035	1102282.025	2.645477804	5942.371997	11259443.63	2.69123688	5739.718013	7838193.14	2.98E+11	Lower middle income	South Asia
Sri Lanka	1993	17826	11.49746199	11.71949069	24.33320321	10.85716569	65.78773232	73.49707035	1102282.025	2.657230113	6039.081032	11328895.9	2.707854728	5849.590014	7814774.061	3.06E+11	Lower middle income	South Asia
Sri Lanka	1994	18012	11.56226634	11.85859371	23.47331249	10.80521935	65.78773232	73.49707035	1102282.025	2.671907506	5946.187967	11204603.91	2.740061773	5959.092956	7791969.894	3.05E+11	Lower middle income	South Asia
Sri Lanka	1995	18178	11.73180251	11.96976325	22.82182168	10.74533825	64.46311719	72.82939147	1102282.025	2.710689996	6038.686045	11104197.05	2.766076461	6069.727024	7765557.168	3.12E+11	Lower middle income	South Asia
Sri Lanka	1996	18323	11.51776938	11.80444578	22.88035663	10.43308906	64.46311719	72.82939147	1102282.025	2.661820792	6118.630007	11113447.44	2.727479415	6169.246966	7625628.839	3.09E+11	Lower middle income	South Asia
Sri Lanka	1997	18449	11.58588136	11.90951855	22.75277156	10.12315653	64.46311719	72.82939147	1102282.025	2.67727615	6195.765966	11093225.6	2.751948144	6268.777966	7483017.117	3.13E+11	Lower middle income	South Asia
Sri Lanka	1998	18561	12.19534703	12.73252395	22.86719907	11.9243264	64.46311719	72.82939147	1102282.025	2.819626693	6272.641039	11111372.13	2.95135544	6186.821992	8261644.568	3.47E+11	Lower middle income	South Asia
Sri Lanka	1999	18670	12.28908448	12.85083576	23.07846286	10.82388295	64.46311719	72.82939147	1102282.025	2.842182323	6350.644013	11144415.24	2.981185498	6290.81999	7800174.706	3.47E+11	Lower middle income	South Asia
Sri Lanka	2000	18776	12.40590166	12.97217823	23.75364989	11.11313552	69.21038933	77.63777395	1102282.025	2.870544235	6429.000019	11246127.19	3.012092891	6399.113017	7925684.621	3.60E+11	Lower middle income	South Asia
Sri Lanka	2001	18920	12.53590299	13.09598633	23.17812872	10.77502556	69.21038933	77.63777395	1102282.025	2.902439976	6320.571035	11159798.86	3.043958596	6515.427006	7778668.635	3.59E+11	Lower middle income	South Asia
Sri Lanka	2002	19111	12.66084285	13.21370954	22.98922623	10.44403181	69.21038933	77.63777395	1102282.025	2.933427817	6398.436036	11130530.37	3.07457079	6630.516032	7630595.671	3.64E+11	Lower middle income	South Asia
Sri Lanka	2003	19303	12.77732625	13.3241705	22.78329386	10.12042731	69.21038933	77.63777395	1102282.025	2.962616206	6468.701986	11098083.27	3.10357444	6741.73601	7481744.54	3.69E+11	Lower middle income	South Asia
Sri Lanka	2004	19490	12.61213451	13.42739985	22.04633038	9.838947134	69.21038933	77.63777395	1102282.025	2.921307918	6532.322997	10977199.99	3.130926563	6849.208986	7348897.941	3.67E+11	Lower middle income	South Asia
Sri Lanka	2005	19674	12.97939879	13.5021224	22.51459722	9.864395965	70.23955076	78.51165037	1102282.025	3.013942121	6589.782964	11054883.85	3.150875668	6783.065004	7361039.82	3.77E+11	Lower middle income	South Asia
Sri Lanka	2006	19871	13.07140771	13.54507794	22.83738147	11.75155238	70.23955076	78.51165037	1102282.025	3.037605849	6633.286049	11106660.49	3.16240124	6869.86806	8192017.649	4.02E+11	Lower middle income	South Asia
Sri Lanka	2007	20079	13.1311223	13.57429501	22.45995489	10.96876942	70.23955076	78.51165037	1102282.025	3.053063141	6672.647041	11045977.42	3.170264667	6954.62397	7863428.281	3.98E+11	Lower middle income	South Asia
Sri Lanka	2008	20286	13.13743377	13.57330881	22.45464056	10.89649253	70.23955076	78.51165037	1102282.025	3.054701473	6709.306036	11045109	3.169998925	7037.549012	7831971.489	4.01E+11	Lower middle income	South Asia
Sri Lanka	2009	20482	13.05170518	13.48076649	22.34144955	10.86090409	70.23955076	78.51165037	1102282.025	3.032522981	6743.581999	11026518.9	3.145161221	7281.089938	7816411.318	4.04E+11	Lower middle income	South Asia
Sri Lanka	2010	20669	13.26575377	13.70812711	22.6360881	10.19836772	71.18734301	79.31415283	1102282.025	3.088202081	6777.317977	11074538.66	3.206534645	7196.929005	7517970.65	4.05E+11	Lower middle income	South Asia
Sri Lanka	2011	20860	13.37156931	13.77219602	22.26692654	10.13017398	71.18734301	79.31415283	1102282.025	3.11610365	6824.038032	11014181.48	3.224044611	7291.396	7486287.858	4.10E+11	Lower middle income	South Asia
Sri Lanka	2012	21017	13.40218343	14.03353865	22.12613135	9.678766186	71.18734301	79.31415283	1102282.025	3.124222936	6867.515031	10990658.22	3.29646534	7381.971006	7271868.199	4.13E+11	Lower middle income	South Asia
Sri Lanka	2013	21132	13.50290948	14.20249027	21.73698583	10.3876848	71.18734301	79.31415283	1102282.025	3.151086474	6749.522052	10924158.41	3.344147064	7468.040013	7604970.765	4.22E+11	Lower middle income	South Asia
Sri Lanka	2014	21239	13.58200907	14.12232541	21.42844652	10.0678005	71.18734301	79.31415283	1102282.025	3.172344076	6789.105995	10869847.26	3.321437462	7549.469969	7457147.909	4.21E+11	Lower middle income	South Asia
Sri Lanka	2015	21337	13.49179437	14.19478442	22.06562406	10.42298308	72.06093886	80.05265179	1102282.025	3.148110783	6984.508022	10980462.2	3.341957376	7626.48401	7621037.706	4.36E+11	Lower middle income	South Asia
Sri Lanka	2016	21425	13.43632966	14.10670474	22.08071341	10.41777917	72.06093886	80.05265179	1102282.025	3.133303946	7026.365032	10983009.8	3.317030327	7699.777994	7618672.041	4.36E+11	Lower middle income	South Asia
Sri Lanka	2017	21507	13.42396326	14.20928236	21.80601552	10.57657799	72.06093886	80.05265179	1102282.025	3.13001212	7066.83199	10936115.73	3.34607829	7766.41305	7690391.93	4.42E+11	Lower middle income	South Asia
Sri Lanka	2018	21581	13.65544819	14.33558828	21.04196431	9.76177332	72.06093886	80.05265179	1102282.025	3.192208817	6948.630885	10799775.42	3.382195328	7830.647	7311916.582	4.33E+11	Lower middle income	South Asia
Sri Lanka	2019	21650	13.62813696	14.43620378	20.8467192	9.775330218	72.06093886	80.05265179	1102282.025	3.184806845	6989.062039	10763491.28	3.41124498	7896.542912	7318430.566	4.37E+11	Lower middle income	South Asia
Sri Lanka	2020	21715	13.59664795	14.40023477	20.58800741	9.976511193	72.97688076	80.74470328	1102282.025	3.176293896	7031.69401	10714475.54	3.400831482	7805.207972	7414219.426	4.36E+11	Lower middle income	South Asia
Chad	1990	5827	4.527238582	1.867323138	28.04861439	22.69294167	45.7580337	48.47156024	446063.1942	1.469342879	1907.021996	4764117.98	1.172012629	2226.937998	4485254.929	25055901133	Low income	Sub-Saharan Africa
Chad	1991	6042	4.638965736	1.959641359	28.13797976	22.52491186	45.7580337	48.47156024	446063.1942	1.483363416	1963.253	4767778.154	1.181245648	2292.771998	4474285.672	26002636260	Low income	Sub-Saharan Africa
Chad	1992	6303	4.765493774	2.106299263	28.22296339	22.38122121	45.7580337	48.47156024	446063.1942	1.499402913	2022.993008	4771233.167	1.196063129	2362.210003	4464780.238	27087070877	Low income	Sub-Saharan Africa
Chad	1993	6448	4.527145923	1.992663544	28.13621632	23.11116298	45.7580337	48.47156024	446063.1942	1.469331306	2086.617012	4767706.197	1.184565927	2435.470993	4511886.417	27634145382	Low income	Sub-Saharan Africa
Chad	1994	6593	4.320848532	1.90806463	28.39782494	23.14758411	45.7580337	48.47156024	446063.1942	1.443790758	2251.126026	4778264.143	1.176078376	2512.863989	4514161.14	28870912122	Low income	Sub-Saharan Africa
Chad	1995	6889	4.324232162	1.911229786	28.29116008	22.98704588	46.2569353	48.84828301	446063.1942	1.444206064	2326.346982	4773987.712	1.176394829	2594.347999	4504081.44	29785638619	Low income	Sub-Saharan Africa
Chad	1996	7200	4.484000467	2.027098196	28.3338045	23.02367813	46.2569353	48.84828301	446063.1942	1.463952602	2400.641001	4775702.075	1.188038166	2676.598001	4506393.593	31113728650	Low income	Sub-Saharan Africa
Chad	1997	7451	4.819239823	2.320641529	28.16306131	23.06016011	46.2569353	48.84828301	446063.1942	1.506268477	2373.47799	4768800.443	1.218054033	2766.038001	4508689.117	32239517054	Low income	Sub-Saharan Africa
Chad	1998	7709	5.26670043	2.651023404	28.20719093	22.96806759	46.2569353	48.84828301	446063.1942	1.564661547	2456.793014	4770593.821	1.252744807	2740.74702	4502880.735	33798844630	Low income	Sub-Saharan Africa
Chad	1999	7982	5.336449915	2.826237595	28.25033852	23.00225532	46.2569353	48.84828301	446063.1942	1.573965518	2546.812994	4772340.8	1.27154182	2839.406998	4505042.303	35395501644	Low income	Sub-Saharan Africa
Chad	2000	8259	5.53437977	3.070090042	27.82689292	22.72605231	46.65225794	49.14960455	446063.1942	1.600669982	2526.669988	4754915.868	1.298172691	2944.371989	4487398.028	36382810713	Low income	Sub-Saharan Africa
Chad	2001	8539	5.783739358	3.312848456	27.86708761	22.76038603	46.65225794	49.14960455	446063.1942	1.634959193	2619.514005	4756596.965	1.32523807	3052.90599	4489613.931	38535748703	Low income	Sub-Saharan Africa
Chad	2002	8838	6.075068171	3.563517068	27.90782913	22.59936881	46.65225794	49.14960455	446063.1942	1.675951049	2720.844989	4758295.081	1.353777659	3033.336992	4479165.677	40091371846	Low income	Sub-Saharan Africa
Chad	2003	9196	6.304869956	3.727778954	27.9480882	22.63210974	46.65225794	49.14960455	446063.1942	1.709009472	2829.045994	4759967.322	1.372812028	3151.963986	4481301.803	42404641270	Low income	Sub-Saharan Africa
Chad	2004	9614	6.600640064	3.88928703	27.78082937	22.66250983	46.65225794	49.14960455	446063.1942	1.752519392	2809.382007	4752982.236	1.391788203	3275.030002	4483279.889	43836744966	Low income	Sub-Saharan Africa
Chad	2005	10005	6.391834485	3.829949587	28.42884659	22.93547968	48.0418076	50.7125448	446063.1942	1.72168925	3058.584008	4779500.609	1.384786138	3400.970001	4500814.463	46365629733	Low income	Sub-Saharan Africa
Chad	2006	10366	6.374108351	3.840045796	28.45967645	22.96332405	48.0418076	50.7125448	446063.1942	1.719097098	3168.321009	4780726.205	1.385975041	3520.572992	4502580.322	48008958143	Low income	Sub-Saharan Africa
Chad	2007	10723	6.379751161	4.034831386	28.490314	22.99039281	48.0418076	50.7125448	446063.1942	1.719921841	3282.2	4781940.978	1.409113337	3644.733021	4504292.991	50128003087	Low income	Sub-Saharan Africa
Chad	2008	11099	7.159442632	4.479371499	28.3137465	23.01584007	48.0418076	50.7125448	446063.1942	1.837769529	3247.338	4774896.491	1.463376706	3774.503015	4505899.476	53384333088	Low income	Sub-Saharan Africa
Chad	2009	11496	7.616702702	4.770127079	28.07819869	22.84804286	48.0418076	50.7125448	446063.1942	1.910604587	3214.072026	4765332.756	1.49999354	3739.880004	4495242.071	54480444599	Low income	Sub-Saharan Africa
Chad	2010	11895	7.577484689	4.89784634	28.50953953	23.26414276	50.48801927	53.67422871	446063.1942	1.904246131	3336.306993	4782701.653	1.516366388	3877.720995	4521393.791	56971221970	Low income	Sub-Saharan Africa
Chad	2011	12318	7.988192839	5.331985441	28.53745587	23.31170696	50.48801927	53.67422871	446063.1942	1.971897725	3457.650013	4783803.977	1.573368343	4017.065021	4524324.7	61211801074	Low income	Sub-Saharan Africa
Chad	2012	12755	8.182828903	5.569627604	28.5060685	23.16174054	50.48801927	53.67422871	446063.1942	2.004792285	3587.22	4782564.411	1.605472886	3982.509036	4515043.397	63262769253	Low income	Sub-Saharan Africa
Chad	2013	13217	8.870435898	6.050234196	28.15547682	23.2243259	50.48801927	53.67422871	446063.1942	2.125457453	3553.299983	4768491.539	1.672417035	4131.876985	4518931.145	67240312921	Low income	Sub-Saharan Africa
Chad	2014	13697	8.874845222	6.030365191	28.12007317	23.29139781	50.48801927	53.67422871	446063.1942	2.126254208	3689.452003	4767046.972	1.669594932	4287.07801	4523074.698	69770852751	Low income	Sub-Saharan Africa
Chad	2015	14140	8.149567412	5.587589808	28.69417772	23.57929614	51.88705864	55.20722909	446063.1942	1.999132287	4012.858999	4789944.076	1.607925974	4446.744003	4540594.526	70891472360	Low income	Sub-Saharan Africa
Chad	2016	14593	7.826430113	5.372054725	28.72832026	23.84160712	51.88705864	55.20722909	446063.1942	1.944970013	4155.728978	4791270.907	1.578736197	4810.733029	4556188.248	73330427902	Low income	Sub-Saharan Africa
Chad	2017	15086	7.09050122	4.902498454	28.99387834	23.9080333	51.88705864	55.20722909	446063.1942	1.827031655	4504.390982	4801460.498	1.516966123	4978.285995	4560082.253	73951656062	Low income	Sub-Saharan Africa
Chad	2018	15604	7.682581608	5.523335516	28.6956708	23.78024596	51.88705864	55.20722909	446063.1942	1.921333424	4457.018985	4790002.18	1.59916804	4931.601996	4552571.574	76922473265	Low income	Sub-Saharan Africa
Chad	2019	16127	7.656292309	5.518162446	28.645472	23.85046257	51.88705864	55.20722909	446063.1942	1.917044824	4616.61799	4788044.62	1.598465023	5104.543981	4556708.639	79555625126	Low income	Sub-Saharan Africa
Chad	2020	16645	7.50276271	5.408112441	29.34342239	23.94379925	53.15868809	56.64889748	446063.1942	1.89218989	4782.746999	4814526.799	1.583582297	5514.082989	4562169.82	83407706134	Low income	Sub-Saharan Africa
Chile	1990	13343	11.86939855	11.79405274	25.32148994	10.11695729	69.9465006	77.21444772	3437829.163	2.742579434	4235.978002	35744790.08	2.725070999	4540.977	23329234.36	7.04E+11	High income	Latin America & Caribbean
Chile	1991	13562	13.00692918	12.78320953	24.91659102	9.760442856	69.9465006	77.21444772	3437829.163	3.021003257	4195.608986	35580208.14	2.964098118	4506.380002	22802622.53	7.56E+11	High income	Latin America & Caribbean
Chile	1992	13782	12.81520065	12.64009683	25.0166276	10.33561169	69.9465006	77.21444772	3437829.163	2.972169196	4283.973017	35621399.03	2.928259533	4597.80801	23644404.57	7.72E+11	High income	Latin America & Caribbean
Chile	1993	13998	11.65800499	11.58711114	25.38585216	11.01707626	69.9465006	77.21444772	3437829.163	2.693739627	4501.898981	35770433.99	2.677556024	4815.637995	24589924.56	7.51E+11	High income	Latin America & Caribbean
Chile	1994	14211	11.78753884	11.71169837	25.12418554	10.88931017	69.9465006	77.21444772	3437829.163	2.723562596	4594.216004	35665297.92	2.706061784	4910.312999	24416797.66	7.71E+11	High income	Latin America & Caribbean
Chile	1995	14417	11.92053922	11.81592511	25.0092168	10.58355319	71.32364257	78.66295988	3437829.163	2.754527257	4686.367998	35618359.58	2.730142032	5004.726993	23994773.62	7.88E+11	High income	Latin America & Caribbean
Chile	1996	14615	12.11056003	11.96294874	24.64117266	10.34208257	71.32364257	78.66295988	3437829.163	2.799378988	4777.106	35464975.92	2.764474721	5097.684982	23653642.8	8.08E+11	High income	Latin America & Caribbean
Chile	1997	14809	10.96111594	10.77670566	24.84119447	10.67346273	71.32364257	78.66295988	3437829.163	2.538808445	4999.197013	35548930.68	2.499323214	5318.223996	24120012.57	7.72E+11	High income	Latin America & Caribbean
Chile	1998	14997	12.52785659	12.39427435	24.17437618	10.63306341	71.32364257	78.66295988	3437829.163	2.900455547	4831.15001	35263405.59	2.867708618	5286.461011	24063856.98	8.59E+11	High income	Latin America & Caribbean
Chile	1999	15176	12.87599827	12.80133907	23.99065734	10.53331294	71.32364257	78.66295988	3437829.163	2.987568521	4922.318997	35181853.42	2.968669347	5253.697002	23924373.8	8.91E+11	High income	Latin America & Caribbean
Chile	2000	15352	13.11967252	13.0029333	23.834325	10.51802711	72.63512855	80.01183034	3437829.163	3.05009325	5012.295009	35111448.02	3.019977347	5346.034012	23902894.62	9.23E+11	High income	Latin America & Caribbean
Chile	2001	15524	13.27849497	13.1658342	23.58762279	10.34902556	72.63512855	80.01183034	3437829.163	3.091548421	5106.969992	34998423.17	3.062084543	5442.744003	23663549.39	9.47E+11	High income	Latin America & Caribbean
Chile	2002	15694	13.47865978	13.3689502	23.33995487	10.24949923	72.63512855	80.01183034	3437829.163	3.144598066	5199.777018	34882546.61	3.115410006	5537.604989	23520980.1	9.76E+11	High income	Latin America & Caribbean
Chile	2003	15859	13.70987718	13.59863496	22.82094497	10.50716707	72.63512855	80.01183034	3437829.163	3.207011673	5157.207031	34631658.76	3.176830403	5501.329993	23887617.45	9.90E+11	High income	Latin America & Caribbean
Chile	2004	16018	14.12333042	13.89439299	22.74282551	10.8771318	72.63512855	80.01183034	3437829.163	3.321721212	5252.178018	34592928.51	3.257706448	5598.496994	24400197.24	1.05E+12	High income	Latin America & Caribbean
Chile	2005	16175	14.47008549	14.25231636	22.90887193	11.15550944	73.87059497	81.09135041	3437829.163	3.421083338	5351.634987	34674944.87	3.358340289	5700.14901	24775395.62	1.11E+12	High income	Latin America & Caribbean
Chile	2006	16335	14.37092793	14.2886893	22.9982124	11.47393125	73.87059497	81.09135041	3437829.163	3.392370279	5452.697011	34718596.74	3.368739337	5802.987018	25193820.11	1.13E+12	High income	Latin America & Caribbean
Chile	2007	16496	14.63122664	14.58252702	22.55063716	11.48761927	73.87059497	81.09135041	3437829.163	3.46826429	5413.104988	34496543.08	3.453937197	5769.645989	25211554.32	1.15E+12	High income	Latin America & Caribbean
Chile	2008	16661	14.73223934	14.73181568	22.55672074	11.95729	73.87059497	81.09135041	3437829.163	3.498171291	5518.616021	34499618.29	3.498045322	5877.068004	25807726.71	1.20E+12	High income	Latin America & Caribbean
Chile	2009	16833	14.63966471	14.78474638	22.38400293	12.10977856	73.87059497	81.09135041	3437829.163	3.470752746	5626.141994	34411689.47	3.513818867	5986.630987	25996224.51	1.22E+12	High income	Latin America & Caribbean
Chile	2010	17004	14.75423871	15.10988404	22.55056127	13.27866304	75.0407061	82.09805913	3437829.163	3.504718804	5734.798995	34496504.71	3.612283581	6097.455993	27362778.97	1.30E+12	High income	Latin America & Caribbean
Chile	2011	17174	14.89878805	15.33900149	22.61563227	13.81919669	75.0407061	82.09805913	3437829.163	3.54804584	5838.256001	34529315.49	3.683322237	6202.527001	27950249.46	1.35E+12	High income	Latin America & Caribbean
Chile	2012	17342	14.92603893	15.47465598	22.60547954	14.0527865	75.0407061	82.09805913	3437829.163	3.556273793	5943.810029	34524208.12	3.726039073	6309.861005	28195888.72	1.39E+12	High income	Latin America & Caribbean
Chile	2013	17510	15.53699693	15.9994798	22.07703721	13.83090823	75.0407061	82.09805913	3437829.163	3.745835686	5901.413993	34252194.81	3.896021027	6273.851975	27962681.61	1.44E+12	High income	Latin America & Caribbean
Chile	2014	17687	15.65107789	16.15232468	21.92124024	13.99293464	75.0407061	82.09805913	3437829.163	3.78233529	6016.58097	34169639.01	3.946967639	6390.366994	28133413.45	1.49E+12	High income	Latin America & Caribbean
Chile	2015	17870	15.79812071	16.30205933	21.91066058	13.96590899	76.147497	82.32042542	3437829.163	3.829906002	6139.083983	34163993.18	3.997523496	6513.578017	28105098.9	1.54E+12	High income	Latin America & Caribbean
Chile	2016	18084	15.87282465	16.45442089	21.74450468	13.99536377	76.147497	82.32042542	3437829.163	3.854302649	6270.510988	34074654.85	4.049631039	6642.283982	28135955.25	1.58E+12	High income	Latin America & Caribbean
Chile	2017	18369	15.93835497	16.59681507	21.69218263	13.8930088	76.147497	82.32042542	3437829.163	3.875831314	6412.788989	34046260.23	4.098943595	6639.25998	28028396.8	1.61E+12	High income	Latin America & Caribbean
Chile	2018	18701	16.10301502	16.83060669	21.5531532	13.96453066	76.147497	82.32042542	3437829.163	3.930459252	6555.030022	33970193.97	4.181213722	6779.492049	28103653.09	1.67E+12	High income	Latin America & Caribbean
Chile	2019	19039	16.20209934	16.94308376	21.34440204	13.9647059	76.147497	82.32042542	3437829.163	3.963702028	6682.924013	33854279.78	4.22138013	6905.585021	28103836.92	1.72E+12	High income	Latin America & Caribbean
Chile	2020	19300	16.35556907	17.01442107	19.24536199	11.93169193	77.25778394	82.7998046	3437829.163	4.015746956	6649.503055	32566935.5	4.247054954	7008.419017	25775843.62	1.64E+12	High income	Latin America & Caribbean
China	1990	1153704	9.115452932	7.750663188	28.05534526	22.31995544	66.66638057	71.48570812	949403.0735	2.170187348	441361.35	10140560.71	1.932484288	430658.4454	9494158.443	1.76E+13	Upper middle income	East Asia & Pacific	1
China	1991	1170626	9.033343642	7.774628772	27.86257097	22.21645618	66.66638057	71.48570812	949403.0735	2.155093714	446546.5808	10123562.68	1.936424915	435435.1837	9479355.17	1.77E+13	Upper middle income	East Asia & Pacific	1
China	1992	1183813	9.018643999	7.871179577	27.64445065	22.106723	66.66638057	71.48570812	949403.0735	2.152402672	453062.8972	10103990.85	1.952382192	441898.1801	9463517.386	1.80E+13	Upper middle income	East Asia & Pacific	1
China	1993	1195856	9.030469744	7.930346747	27.39591564	21.91745612	66.66638057	71.48570812	949403.0735	2.154567329	460232.7357	10081243.13	1.962225863	449281.649	9435850.966	1.83E+13	Upper middle income	East Asia & Pacific	1
China	1994	1207287	8.967622725	8.046231088	27.15057074	21.72616251	66.66638057	71.48570812	949403.0735	2.143088326	466889.0004	10058311.08	1.981649626	456154.949	9407432.338	1.86E+13	Upper middle income	East Asia & Pacific	1
China	1995	1218144	9.187242121	8.36098718	27.0485987	21.60015192	67.76033338	72.77491924	949403.0735	2.183470493	472403.2032	10048638.31	2.035382802	461815.6289	9388458.13	1.92E+13	Upper middle income	East Asia & Pacific	1
China	1996	1228299	9.405991483	8.682802497	26.84751063	21.11516107	67.76033338	72.77491924	949403.0735	2.22444907	480708.0272	10029316.22	2.091827765	460943.4783	9313503.86	1.97E+13	Upper middle income	East Asia & Pacific	1
China	1997	1237801	9.571642587	8.906960226	26.29789692	20.96369644	67.76033338	72.77491924	949403.0735	2.255991622	476399.7998	9974788.733	2.132066334	467143.353	9289455.044	2.00E+13	Upper middle income	East Asia & Pacific	1
China	1998	1246836	9.789315295	9.217852229	26.10354512	20.80760436	67.76033338	72.77491924	949403.0735	2.298120925	481011.754	9954889.162	2.189158973	472647.7853	9264345.418	2.06E+13	Upper middle income	East Asia & Pacific	1
China	1999	1255433	9.920398685	9.423386366	25.92473643	20.66944982	67.76033338	72.77491924	949403.0735	2.323869974	486760.8814	9936288.405	2.227740495	479440.149	9241841.667	2.11E+13	Upper middle income	East Asia & Pacific	1
China	2000	1264099	10.11793118	9.687064748	26.01036851	20.20408142	69.64342339	74.08812517	949403.0735	2.363217765	494561.8613	9945231.649	2.278233823	476077.8751	9164064.52	2.16E+13	Upper middle income	East Asia & Pacific	1
China	2001	1272740	10.29023154	9.933809036	25.83231027	20.05399631	69.64342339	74.08812517	949403.0735	2.39808303	501567.8822	9926562.273	2.326520417	482983.6728	9138317.493	2.22E+13	Upper middle income	East Asia & Pacific	1
China	2002	1280926	10.34943645	10.02224623	25.66400919	19.91937417	69.64342339	74.08812517	949403.0735	2.410181602	510884.3131	9908654.271	2.344075145	492121.3193	9114942.021	2.27E+13	Upper middle income	East Asia & Pacific	1
China	2003	1288873	10.38465994	10.07735792	25.49025562	19.77942316	69.64342339	74.08812517	949403.0735	2.417408491	521479.4712	9889895.357	2.355081709	502474.1262	9090356.01	2.32E+13	Upper middle income	East Asia & Pacific	1
China	2004	1296817	11.48127928	11.27614097	24.97150579	19.31121229	69.64342339	74.08812517	949403.0735	2.653577524	517549.3663	9832212.729	2.607708803	499232.8433	9005943.897	2.52E+13	Upper middle income	East Asia & Pacific	1
China	2005	1304888	11.40361252	11.25540709	24.85918709	19.21497315	70.83369643	75.66514135	949403.0735	2.636117167	526883.2694	9819384.889	2.603117077	508325.4214	8988173.139	2.55E+13	Upper middle income	East Asia & Pacific	1
China	2006	1313087	11.28785054	11.23294582	24.64365281	19.05325975	70.83369643	75.66514135	949403.0735	2.610305582	535188.8613	9794423.219	2.598151926	516496.2829	8957983.109	2.57E+13	Upper middle income	East Asia & Pacific	1
China	2007	1321513	11.49828899	11.48888835	24.39918863	18.8727729	70.83369643	75.66514135	949403.0735	2.65741691	542153.5334	9765552.029	2.655294336	523334.2658	8923794.603	2.65E+13	Upper middle income	East Asia & Pacific	1
China	2008	1330167	11.70105712	11.76333188	23.8400776	18.32790945	70.83369643	75.66514135	949403.0735	2.703615241	536886.8809	9697221.85	2.717964378	518979.2082	8817344.777	2.65E+13	Upper middle income	East Asia & Pacific	1
China	2009	1339126	11.89812631	12.04639345	23.56676704	18.08598885	70.83369643	75.66514135	949403.0735	2.749284611	542447.528	9662619.608	2.78415229	524463.9944	8768477.174	2.72E+13	Upper middle income	East Asia & Pacific	1
China	2010	1348191	12.1757497	12.2130358	22.63030425	17.7769812	71.93931764	77.45325532	949403.0735	2.814933745	547338.1228	9537774.179	2.823869317	529294.758	8704578.621	2.77E+13	Upper middle income	East Asia & Pacific	1
China	2011	1357095	12.362069	12.4801122	22.3764449	17.55138326	71.93931764	77.45325532	949403.0735	2.859869131	551624.5821	9502183.239	2.88870856	533657.0472	8656856.626	2.83E+13	Upper middle income	East Asia & Pacific	1
China	2012	1366561	12.6208592	12.83980708	21.8268882	17.08370416	71.93931764	77.45325532	949403.0735	2.92347516	546265.2442	9422453.76	2.978392131	529416.4629	8554962.413	2.85E+13	Upper middle income	East Asia & Pacific	1
China	2013	1376100	12.79584103	13.16510231	21.56693277	16.86133247	71.93931764	77.45325532	949403.0735	2.967282311	550631.209	9383422.171	3.061894054	533846.8755	8505074.472	2.92E+13	Upper middle income	East Asia & Pacific	1
China	2014	1385190	13.02060173	13.59234258	21.30390615	16.36635387	71.93931764	77.45325532	949403.0735	3.024516206	554825.137	9343041.809	3.175131725	529631.5703	8390584.21	2.98E+13	Upper middle income	East Asia & Pacific	1
China	2015	1393715	13.24121223	13.94213379	21.19318204	16.18799782	73.29392247	78.97317201	949403.0735	3.08176671	558811.666	9325771.354	3.270952974	533855.5762	8348134.945	3.06E+13	Upper middle income	East Asia & Pacific	1
China	2016	1401890	13.43985951	14.24884698	20.92139453	15.94846216	73.29392247	78.97317201	949403.0735	3.134244193	562615.3128	9282683.056	3.35735007	537830.3251	8290102.735	3.13E+13	Upper middle income	East Asia & Pacific	1
China	2017	1410276	13.58380453	14.46266067	20.33438841	15.7038183	73.29392247	78.97317201	949403.0735	3.172828257	557059.9117	9186153.778	3.41892494	541695.8161	8229600.652	3.15E+13	Upper middle income	East Asia & Pacific	1
China	2018	1417069	13.69948556	14.63966409	20.06529437	15.20527844	73.29392247	78.97317201	949403.0735	3.204180209	560598.3649	9140267.123	3.470752564	537277.5331	8102344.766	3.15E+13	Upper middle income	East Asia & Pacific	1
China	2019	1421864	13.92714463	14.92725467	19.80087913	14.96286672	73.29392247	78.97317201	949403.0735	3.266788178	563870.016	9094144.314	3.556641308	540815.4501	8038491.529	3.22E+13	Upper middle income	East Asia & Pacific	1
China	2020	1424930	13.94510111	14.98925241	19.77271927	14.88976102	74.14594909	79.72869894	949403.0735	3.271778085	566901.1738	9089170.942	3.575433598	544033.7234	8018975.24	3.25E+13	Upper middle income	East Asia & Pacific	1
Colombia	1990	32601	8.7201499	10.02683779	26.46868895	10.09632361	65.3209758	74.16144299	1424088.538	2.098478884	10612.92692	14987840.9	2.344990176	10918.95399	9651470.957	5.81E+11	Upper middle income	Latin America & Caribbean
Colombia	1991	33273	9.01780791	9.673781775	26.49280051	9.90781921	65.3209758	74.16144299	1424088.538	2.152249711	10860.71903	14991456.88	2.275663028	11197.79095	9536751.694	5.93E+11	Upper middle income	Latin America & Caribbean
Colombia	1992	33939	9.482538353	10.419517	26.5080395	9.721111394	65.3209758	74.16144299	1424088.538	2.2389696	11109.57102	14993738.42	2.42458153	11480.47708	9421299.349	6.35E+11	Upper middle income	Latin America & Caribbean
Colombia	1993	34615	9.812427041	10.48989482	26.17740409	9.540399692	65.3209758	74.16144299	1424088.538	2.302640018	10978.17997	14943566.79	2.439129126	11768.19703	9307796.203	6.45E+11	Upper middle income	Latin America & Caribbean
Colombia	1994	35295	9.99773856	10.52136926	26.24061282	10.11258879	65.3209758	74.16144299	1424088.538	2.339197163	11229.92695	14953267.6	2.445663331	11686.57496	9661283.68	6.69E+11	Upper middle income	Latin America & Caribbean
Colombia	1995	35970	10.11460988	10.62887779	26.84347857	10.91659944	67.59516594	75.62400968	1424088.538	2.362550699	11488.75592	15043218.33	2.468114781	11983.56091	10129812.96	7.08E+11	Upper middle income	Latin America & Caribbean
Colombia	1996	36633	10.7853317	11.0196734	26.50698258	11.69944539	67.59516594	75.62400968	1424088.538	2.501156425	11351.67902	14993580.28	2.551476571	12270.32504	10556252.46	7.56E+11	Upper middle income	Latin America & Caribbean
Colombia	1997	37292	11.09569309	11.44833773	26.51529482	12.49602478	67.59516594	75.62400968	1424088.538	2.568016762	11614.06999	14994823.63	2.646157815	12570.221	10962004.54	8.12E+11	Upper middle income	Latin America & Caribbean
Colombia	1998	37944	11.43916672	11.74742265	26.51102696	13.0786948	67.59516594	75.62400968	1424088.538	2.644095846	11885.68305	14994185.35	2.714291401	12491.8191	11241875.77	8.52E+11	Upper middle income	Latin America & Caribbean
Colombia	1999	38585	11.23976543	11.82779902	26.49525155	13.87403525	67.59516594	75.62400968	1424088.538	2.599658425	12158.92301	14991824.04	2.732898907	12795.66698	11602199.06	8.80E+11	Upper middle income	Latin America & Caribbean
Colombia	2000	39215	11.27879178	11.79810203	26.82686801	14.71942311	69.25243091	76.90497927	1424088.538	2.608296435	12430.19505	15040801.2	2.726009104	13095.77606	11959407.92	9.15E+11	Upper middle income	Latin America & Caribbean
Colombia	2001	39838	11.21581854	11.74040371	26.79216357	15.50392656	69.25243091	76.90497927	1424088.538	2.594372241	12721.22497	15035740.06	2.71267251	13405.91201	12268696.85	9.42E+11	Upper middle income	Latin America & Caribbean
Colombia	2002	40454	11.3082378	11.84296092	26.74721327	16.27255313	69.25243091	76.90497927	1424088.538	2.614832948	13005.16201	15029162.48	2.736423234	13705.7921	12552367.72	9.82E+11	Upper middle income	Latin America & Caribbean
Colombia	2003	41058	11.54662085	12.11267497	26.31332984	17.02125315	69.25243091	76.90497927	1424088.538	2.668356587	12873.74506	14964363.4	2.799882277	13999.75599	12811425.82	1.02E+12	Upper middle income	Latin America & Caribbean
Colombia	2004	41648	11.80243378	12.40100981	25.94294681	16.24288981	69.25243091	76.90497927	1424088.538	2.727013001	13154.56204	14907125.33	2.869350892	14295.18395	12541760.48	1.05E+12	Upper middle income	Latin America & Caribbean
Colombia	2005	42221	12.26279516	12.85173346	25.85627114	15.68151867	70.55785861	77.91476253	1424088.538	2.835838295	13443.03999	14893468.49	2.981412984	14197.07602	12335895.25	1.09E+12	Upper middle income	Latin America & Caribbean
Colombia	2006	42773	12.55010269	13.2593215	24.76483538	15.3400577	70.55785861	77.91476253	1424088.538	2.905945263	13310.08307	14712604.94	3.086514088	14489.79398	12205784.83	1.11E+12	Upper middle income	Latin America & Caribbean
Colombia	2007	43307	12.77493896	13.55071553	24.47824805	14.90868988	70.55785861	77.91476253	1424088.538	2.962015095	13605.48697	14662266.5	3.163917009	14390.56304	12035924.35	1.14E+12	Upper middle income	Latin America & Caribbean
Colombia	2008	43815	13.08352003	13.6520008	24.71967199	14.93858939	70.55785861	77.91476253	1424088.538	3.040734817	13910.60404	14704753.26	3.191273547	14699.03397	12047899.88	1.19E+12	Upper middle income	Latin America & Caribbean
Colombia	2009	44314	13.36256466	13.88319279	25.40707096	16.23506308	70.55785861	77.91476253	1424088.538	3.113719512	14216.07601	14821056.69	3.254606532	15008.33805	12538957.28	1.27E+12	Upper middle income	Latin America & Caribbean
Colombia	2010	44816	13.40238316	13.86076161	25.66063819	16.42228607	71.86823128	78.87607966	1424088.538	3.124275975	14518.27803	14862271.7	3.248407046	15313.84801	12605504.08	1.30E+12	Upper middle income	Latin America & Caribbean
Colombia	2011	45309	13.58215579	13.92553659	25.13755838	16.69455089	71.86823128	78.87607966	1424088.538	3.17238364	14379.96387	14776265.02	3.266341692	15623.72495	12700407.9	1.32E+12	Upper middle income	Latin America & Caribbean
Colombia	2012	45782	13.29984884	13.90147012	25.55187133	17.12471461	71.86823128	78.87607966	1424088.538	3.09716492	15115.15601	14844701.39	3.25966673	15920.86703	12845945.55	1.36E+12	Upper middle income	Latin America & Caribbean
Colombia	2013	46238	13.54198004	14.19260816	24.84061055	17.03369818	71.86823128	78.87607966	1424088.538	3.161568621	14957.66504	14725710.98	3.341339231	16215.48907	12815594.17	1.39E+12	Upper middle income	Latin America & Caribbean
Colombia	2014	46678	13.52126329	14.24165445	24.77017353	16.96977599	71.86823128	78.87607966	1424088.538	3.156006238	15261.14703	14713530.99	3.355298132	16525.13608	12794137.14	1.42E+12	Upper middle income	Latin America & Caribbean
Colombia	2015	47120	13.63080446	14.36409237	24.85803761	17.13475569	72.97898552	79.78334404	1424088.538	3.185529041	15592.32402	14728713.23	3.390399807	16860.79702	12849279.6	1.47E+12	Upper middle income	Latin America & Caribbean
Colombia	2016	47626	13.79690235	14.50088443	24.75447043	16.69213117	72.97898552	79.78334404	1424088.538	3.230822343	15953.02894	14710805.65	3.430051159	16792.39702	12699574.09	1.49E+12	Upper middle income	Latin America & Caribbean
Colombia	2017	48352	13.83519756	14.4647368	24.61422028	16.87420293	72.97898552	79.78334404	1424088.538	3.241356103	16348.52707	14686302.64	3.419528336	17604.12704	12761837.48	1.55E+12	Upper middle income	Latin America & Caribbean
Colombia	2018	49277	13.85457381	14.38655465	24.38685283	16.65409859	72.97898552	79.78334404	1424088.538	3.246698955	16756.71406	14645953.53	3.396879258	18004.62405	12686445.91	1.57E+12	Upper middle income	Latin America & Caribbean
Colombia	2019	50187	13.86035905	14.39547532	24.13947313	16.2840798	72.97898552	79.78334404	1424088.538	3.248295896	17144.90001	14601158.1	3.399455945	18386.87902	12556482.31	1.60E+12	Upper middle income	Latin America & Caribbean
Colombia	2020	50931	13.90889207	14.44138968	23.00016843	14.55291065	73.89591062	80.54100206	1424088.538	3.261723791	17489.67801	14382247.95	3.412748994	18302.50504	11891065.12	1.56E+12	Upper middle income	Latin America & Caribbean
Congo	1990	2385	11.37232325	9.881910981	23.47624075	21.15559601	50.04251632	56.62602531	999885.9491	2.629115496	601.2920034	10164154.52	2.31627996	675.3610031	9815439.885	31422707094	Lower middle income	Sub-Saharan Africa
Congo	1991	2453	11.30173196	9.682481652	23.47033824	21.4081257	50.04251632	56.62602531	999885.9491	2.613387355	621.161998	10163351.97	2.27734648	697.292998	9856806.569	32150933950	Lower middle income	Sub-Saharan Africa
Congo	1992	2521	11.05889329	9.615926033	23.46122566	21.65272821	50.04251632	56.62602531	999885.9491	2.559996599	642.2049995	10162112.17	2.264499386	720.3919967	9896036.975	32850620088	Lower middle income	Sub-Saharan Africa
Congo	1993	2594	11.20928179	9.731242772	23.42201221	21.92870195	50.04251632	56.62602531	999885.9491	2.592931144	664.4360027	10156766.06	2.286804974	744.4990019	9939330.532	34420399372	Lower middle income	Sub-Saharan Africa
Congo	1994	2669	10.97571596	9.513382335	23.34373858	22.24334638	50.04251632	56.62602531	999885.9491	2.541961066	687.6590004	10146041.31	2.244847294	769.3330026	9987467.329	34984011353	Lower middle income	Sub-Saharan Africa
Congo	1995	2742	11.2761257	9.186749979	23.41900331	21.76916542	49.4441175	53.67574765	999885.9491	2.607705417	711.6749991	10156355.11	2.183379156	827.5729971	9914427.061	36762991479	Lower middle income	Sub-Saharan Africa
Congo	1996	2817	10.53356976	9.119000198	23.39268078	21.94809022	49.4441175	53.67574765	999885.9491	2.448200904	736.6040005	10152755.54	2.170841796	853.785002	9942334.069	36736459983	Lower middle income	Sub-Saharan Africa
Congo	1997	2875	10.41607108	8.770500093	23.5902679	22.16411883	49.4441175	53.67574765	999885.9491	2.423871468	795.8590015	10179579.68	2.10747913	880.689004	9975467.472	38151822975	Lower middle income	Sub-Saharan Africa
Congo	1998	2937	9.197966482	7.689133806	23.80587627	22.57941451	49.4441175	53.67574765	999885.9491	2.185461788	857.8660013	10208340.88	1.922403783	943.6690039	10037479.51	37348058774	Lower middle income	Sub-Saharan Africa
Congo	1999	3017	6.891548815	5.843232686	24.18422892	23.19389455	49.4441175	53.67574765	999885.9491	1.796394588	960.1299985	10257554.79	1.643248012	1047.146002	10125310.15	35114776314	Lower middle income	Sub-Saharan Africa
Congo	2000	3134	8.683253953	7.325901959	24.56673879	23.23178112	51.62773385	54.3369213	999885.9491	2.091908037	916.0409987	10305726.32	1.863957036	1039.556996	10130576.78	39378503572	Lower middle income	Sub-Saharan Africa
Congo	2001	3254	9.390964632	8.058351876	24.51128689	23.1398752	51.62773385	54.3369213	999885.9491	2.221609634	944.754999	10298839.66	1.983692307	1029.99101	10117771.49	42288477116	Lower middle income	Sub-Saharan Africa
Congo	2002	3331	9.364369532	8.122495959	24.46078667	23.25382959	51.62773385	54.3369213	999885.9491	2.216593173	974.3849901	10292539.65	1.994537426	1058.825004	10133633.96	43630860720	Lower middle income	Sub-Saharan Africa
Congo	2003	3425	9.184988705	7.805014102	24.3780006	23.3973737	51.62773385	54.3369213	999885.9491	2.18305231	1005.328	10282153.23	1.941432686	1088.900999	10153397.88	44030640536	Lower middle income	Sub-Saharan Africa
Congo	2004	3543	10.01805897	9.029424626	24.04679156	23.24953363	51.62773385	54.3369213	999885.9491	2.343240996	998.6929941	10239860.51	2.154375937	1080.859998	10133038.74	47558678923	Lower middle income	Sub-Saharan Africa
Congo	2005	3673	10.25979337	9.149196058	25.41395724	24.61590128	56.28821567	59.23587899	999885.9491	2.391886622	1032.642009	10407005.52	2.17642074	1114.051003	10311804.81	50707367145	Lower middle income	Sub-Saharan Africa
Congo	2006	3813	10.4859228	9.163309275	25.38656131	24.60193552	56.28821567	59.23587899	999885.9491	2.438305762	1070.187998	10403843.35	2.179033192	1150.932999	10310080.66	53005132789	Lower middle income	Sub-Saharan Africa
Congo	2007	3956	10.35013177	9.192670726	25.35238432	24.58292087	56.28821567	59.23587899	999885.9491	2.410324054	1109.845998	10399888.14	2.184478247	1190.006003	10307729.89	54616000349	Lower middle income	Sub-Saharan Africa
Congo	2008	4090	10.3107762	9.12708408	25.31184572	24.55878724	56.28821567	59.23587899	999885.9491	2.402274453	1150.544012	10395181.8	2.172333959	1230.230997	10304740.8	56270613892	Lower middle income	Sub-Saharan Africa
Congo	2009	4257	10.62780487	9.398873858	24.98162796	24.52979793	56.28821567	59.23587899	999885.9491	2.467889703	1147.519007	10356234.92	2.22310369	1270.383005	10301142.19	58420758173	Lower middle income	Sub-Saharan Africa
Congo	2010	4438	10.8585628	9.760413106	25.22402341	24.82394919	59.67733021	62.7352909	999885.9491	2.516773786	1185.899998	10384930.24	2.292482093	1263.704001	10337248.65	60942502884	Lower middle income	Sub-Saharan Africa
Congo	2011	4584	10.93930192	9.918565179	25.14915957	24.7128858	59.67733021	62.7352909	999885.9491	2.534105369	1215.823998	10376130.71	2.323507832	1293.762999	10323721.82	63002944320	Lower middle income	Sub-Saharan Africa
Congo	2012	4713	10.47893274	10.2923975	25.36437077	24.61910914	59.67733021	62.7352909	999885.9491	2.43685746	1292.639001	10401276.61	2.398524575	1323.268004	10312200.55	65493580731	Lower middle income	Sub-Saharan Africa
Congo	2013	4828	10.09354513	10.00082312	25.28413544	24.54199209	59.67733021	62.7352909	999885.9491	2.358324327	1323.678997	10391955.42	2.339810551	1353.083004	10302657	65057975275	Lower middle income	Sub-Saharan Africa
Congo	2014	4945	9.854061134	9.733775817	25.15902713	24.47900132	59.67733021	62.7352909	999885.9491	2.310803262	1356.129006	10377293.75	2.287297397	1384.359998	10294815.09	65117761955	Lower middle income	Sub-Saharan Africa
Congo	2015	5064	9.69751936	9.524317468	25.45761436	25.01144393	61.78045422	65.57348456	999885.9491	2.280259257	1390.929001	10412029.44	2.246934819	1418.086989	10359796.58	66033540136	Lower middle income	Sub-Saharan Africa
Congo	2016	5187	9.468925144	9.275717505	25.78782194	25.30763792	61.78045422	65.57348456	999885.9491	2.236380336	1484.963992	10449430.88	2.199952981	1511.073009	10394692.36	69256945037	Lower middle income	Sub-Saharan Africa
Congo	2017	5312	9.244793402	9.033922945	25.76956593	25.29006934	61.78045422	65.57348456	999885.9491	2.194177891	1528.011013	10447390.39	2.155199836	1553.714007	10392646.96	69827703343	Lower middle income	Sub-Saharan Africa
Congo	2018	5441	8.968027633	8.771372019	25.69939407	25.28426869	61.78045422	65.57348456	999885.9491	2.143162086	1573.920996	10439517.67	2.107635328	1599.276009	10391970.95	70242363863	Lower middle income	Sub-Saharan Africa
Congo	2019	5571	8.711691349	8.529630349	25.65978274	25.29003041	61.78045422	65.57348456	999885.9491	2.096970669	1622.166997	10435052.81	2.064769462	1647.171997	10392642.42	70841950926	Lower middle income	Sub-Saharan Africa
Congo	2020	5702	8.496512603	8.326484376	27.06703148	26.28100749	62.73334982	66.73460021	999885.9491	2.058965292	1739.229007	10584805.36	2.029422301	1762.917011	10503373.42	75482268335	Lower middle income	Sub-Saharan Africa
Congo, Democratic Republic of the	1990	35988	6.318753096	3.944636148	27.99056078	24.59038507	47.97460697	51.01234243	288155.9981	1.711027407	10898.60102	3076065.741	1.398351542	12321.39993	2970839.061	1.09E+11	Low income	Sub-Saharan Africa
Congo, Democratic Republic of the	1991	37195	7.288012014	4.866197543	27.74352628	24.67619039	47.97460697	51.01234243	288155.9981	1.857963548	10837.72102	3069402.578	1.512292621	12265.42503	2973885.582	1.17E+11	Low income	Sub-Saharan Africa
Congo, Democratic Republic of the	1992	38332	7.039976379	4.761184046	27.66012071	25.04003153	47.97460697	51.01234243	288155.9981	1.819202089	11256.71798	3067121.133	1.498853742	12724.05803	2986559.732	1.20E+11	Low income	Sub-Saharan Africa
Congo, Democratic Republic of the	1993	39581	7.152663312	4.890492322	27.54053431	25.48502015	47.97460697	51.01234243	288155.9981	1.836710834	11698.10507	3063821.661	1.515418817	13207.37099	3001537.101	1.26E+11	Low income	Sub-Saharan Africa
Congo, Democratic Republic of the	1994	41512	7.226110212	4.713356332	27.49802198	25.64145083	47.97460697	51.01234243	288155.9981	1.848213262	12138.63999	3062640.613	1.492772737	13685.882	3006669.084	1.30E+11	Low income	Sub-Saharan Africa
Congo, Democratic Republic of the	1995	43286	7.598014067	5.008838062	27.10246534	25.54853502	47.33218682	50.3237642	288155.9981	1.907571936	12052.46903	3051444.495	1.530739934	14141.73296	3003629.05	1.35E+11	Low income	Sub-Saharan Africa
Congo, Democratic Republic of the	1996	44119	7.278408418	4.843035795	27.31681097	25.63302029	47.33218682	50.3237642	288155.9981	1.856447501	12902.54599	3057558.189	1.509318225	14506.46596	3006394.241	1.39E+11	Low income	Sub-Saharan Africa
Congo, Democratic Republic of the	1997	44822	6.988395195	4.695160923	27.25526217	25.84099693	47.33218682	50.3237642	288155.9981	1.811243438	13222.40016	3055814.042	1.490465785	14850.94997	3013117.277	1.40E+11	Low income	Sub-Saharan Africa
Congo, Democratic Republic of the	1998	45896	6.717442522	4.558487168	27.22936657	25.95039523	47.33218682	50.3237642	288155.9981	1.77000543	13544.17303	3055077.492	1.473250832	15196.45001	3016606.264	1.41E+11	Low income	Sub-Saharan Africa
Congo, Democratic Republic of the	1999	47227	5.704100995	4.283163667	27.35682818	26.34819553	47.33218682	50.3237642	288155.9981	1.623929102	14478.292	3058687.296	1.439173387	16192.34614	3029023.114	1.43E+11	Low income	Sub-Saharan Africa
Congo, Democratic Republic of the	2000	48616	6.242204587	4.542870676	27.93634979	26.94778187	50.09889402	53.27829627	288155.9981	1.699930537	14875.03404	3074615.489	1.471296533	15971.26902	3046962.809	1.49E+11	Low income	Sub-Saharan Africa
Congo, Democratic Republic of the	2001	50107	6.648636999	4.714525884	27.68037828	27.09667377	50.09889402	53.27829627	288155.9981	1.75968382	14657.91098	3067676.739	1.492921144	16387.85991	3051277.754	1.54E+11	Low income	Sub-Saharan Africa
Congo, Democratic Republic of the	2002	51662	7.015229841	4.864924111	27.67685852	27.12865603	50.09889402	53.27829627	288155.9981	1.8153795	15086.92298	3067580.271	1.512128936	16853.57595	3052197.509	1.62E+11	Low income	Sub-Saharan Africa
Congo, Democratic Republic of the	2003	53206	7.411862144	5.202048332	27.69308163	27.12061287	50.09889402	53.27829627	288155.9981	1.87762613	15554.39698	3068024.667	1.556086644	17362.21991	3051966.437	1.72E+11	Low income	Sub-Saharan Africa
Congo, Democratic Republic of the	2004	54816	7.77761614	5.514548068	27.4652273	26.87364233	50.09889402	53.27829627	288155.9981	1.936916687	15395.66803	3061726.613	1.597974014	17203.11995	3044793.764	1.75E+11	Low income	Sub-Saharan Africa
Congo, Democratic Republic of the	2005	56550	8.25077452	5.890361828	28.27786078	27.53410125	53.54650511	56.91983322	288155.9981	2.016404216	15902.46702	3083641.023	1.649844029	17748.54701	3063643.217	1.89E+11	Low income	Sub-Saharan Africa
Congo, Democratic Republic of the	2006	58382	8.557712213	6.151962456	27.95470656	27.56645269	53.54650511	56.91983322	288155.9981	2.069703868	15711.20012	3075107.318	1.686940965	18274.70111	3064539.617	1.94E+11	Low income	Sub-Saharan Africa
Congo, Democratic Republic of the	2007	60289	8.822928342	6.382065774	27.94697099	27.59927406	53.54650511	56.91983322	288155.9981	2.11689186	16213.8439	3074900.154	1.720260256	18838.78708	3065446.523	2.05E+11	Low income	Sub-Saharan Africa
Congo, Democratic Republic of the	2008	62250	9.511861149	7.083469351	27.62483603	27.38151871	53.54650511	56.91983322	288155.9981	2.244557052	16049.33504	3066151.09	1.825939949	18673.54094	3059382.039	2.15E+11	Low income	Sub-Saharan Africa
Congo, Democratic Republic of the	2009	64270	9.620340685	7.198978589	27.61763389	27.41377018	53.54650511	56.91983322	288155.9981	2.265349288	16586.51191	3065952.731	1.843955846	19278.43797	3060287.339	2.24E+11	Low income	Sub-Saharan Africa
Congo, Democratic Republic of the	2010	66391	9.625113381	7.34161897	27.03987146	25.43742544	56.04964831	59.53048617	288155.9981	2.26626848	17146.69904	3049638.041	1.866448846	19912.13405	2999962.086	2.30E+11	Low income	Sub-Saharan Africa
Congo, Democratic Republic of the	2011	68654	9.851716818	7.557859036	26.80102396	24.71292896	56.04964831	59.53048617	288155.9981	2.310342841	17695.17505	3042655.931	1.901072153	19721.37011	2975183.209	2.36E+11	Low income	Sub-Saharan Africa
Congo, Democratic Republic of the	2012	70998	10.0412366	7.881920378	26.54791415	24.24976241	56.04964831	59.53048617	288155.9981	2.347861962	18274.71997	3035100.553	1.954165469	20356.75295	2958523.659	2.48E+11	Low income	Sub-Saharan Africa
Congo, Democratic Republic of the	2013	73460	9.902643283	7.996513136	26.50962432	24.25097692	56.04964831	59.53048617	288155.9981	2.320365413	18885.4701	3033943.373	1.973292794	21029.50899	2958568.207	2.56E+11	Low income	Sub-Saharan Africa
Congo, Democratic Republic of the	2014	76036	10.27886833	8.333654873	26.45683708	24.25976366	56.04964831	59.53048617	288155.9981	2.395767906	19529.9461	3032341.87	2.030659596	21740.26811	2958890.363	2.73E+11	Low income	Sub-Saharan Africa
Congo, Democratic Republic of the	2015	78657	9.945099547	8.622743967	26.81966674	24.29157725	58.02119343	61.73699739	288155.9981	2.328754235	20210.33905	3043206.021	2.081176247	21576.53714	2960054.767	2.76E+11	Low income	Sub-Saharan Africa
Congo, Democratic Republic of the	2016	81431	10.10819067	8.708729852	26.83019324	24.30350868	58.02119343	61.73699739	288155.9981	2.361261965	20890.64105	3043516.24	2.096442871	22293.24183	2960490.655	2.88E+11	Low income	Sub-Saharan Africa
Congo, Democratic Republic of the	2017	84283	10.24868054	8.766891002	26.81941666	24.32735644	58.02119343	61.73699739	288155.9981	2.389628337	21614.88019	3043198.647	2.106832712	23055.20502	2961360.558	3.01E+11	Low income	Sub-Saharan Africa
Congo, Democratic Republic of the	2018	87087	10.37287668	8.816962286	26.78137314	24.3605137	58.02119343	61.73699739	288155.9981	2.414988482	22380.40304	3042075.153	2.115818625	23859.55205	2962567.119	3.14E+11	Low income	Sub-Saharan Africa
Congo, Democratic Republic of the	2019	89907	10.02252176	8.52608912	26.74881105	24.40193324	58.02119343	61.73699739	288155.9981	2.344130045	23183.90396	3041110.644	2.064148051	24702.8411	2964069.567	3.16E+11	Low income	Sub-Saharan Africa
Congo, Democratic Republic of the	2020	92853	9.745379393	8.296367035	28.79341231	28.56931478	59.31157346	63.21189884	288155.9981	2.28955448	24024.05307	3096779.366	2.024233677	26685.86901	3091139.122	3.37E+11	Low income	Sub-Saharan Africa
Costa Rica	1990	3158	9.806190562	10.20617137	28.59068	9.505794268	72.43862579	78.66887223	3415035.26	2.30141971	1004.348005	36640574.6	2.381009521	1004.024003	22267957.98	1.38E+11	Upper middle income	Latin America & Caribbean
Costa Rica	1991	3239	9.94240911	10.38907047	27.89016959	10.07713251	72.43862579	78.66887223	3415035.26	2.32822174	1032.010003	36423615.55	2.418314935	1032.970002	23116901.88	1.45E+11	Upper middle income	Latin America & Caribbean
Costa Rica	1992	3322	10.13223238	10.58337009	27.72327476	9.633184357	72.43862579	78.66887223	3415035.26	2.366092244	1062.443998	36369991.98	2.458586172	1033.753996	22460832.55	1.49E+11	Upper middle income	Latin America & Caribbean
Costa Rica	1993	3405	10.18238041	10.68375829	27.88220562	9.756205012	72.43862579	78.66887223	3415035.26	2.376199434	1095.254992	36421073.96	2.479655042	1066.493	22645119.78	1.55E+11	Upper middle income	Latin America & Caribbean
Costa Rica	1994	3489	10.22066777	10.72800111	27.57392957	10.16366748	72.43862579	78.66887223	3415035.26	2.383945195	1129.638001	36321357.94	2.488997688	1100.924994	23241925.75	1.62E+11	Upper middle income	Latin America & Caribbean
Costa Rica	1995	3573	10.26070068	10.78699565	27.94932913	10.63760505	73.46535983	79.4564211	3415035.26	2.392071095	1165.089997	36442441.72	2.501510201	1136.579001	23910586.59	1.70E+11	Upper middle income	Latin America & Caribbean
Costa Rica	1996	3656	10.19645	10.75125074	27.51966438	10.02650894	73.46535983	79.4564211	3415035.26	2.379042867	1202.046997	36303533.08	2.493921354	1173.642001	23043334.55	1.71E+11	Upper middle income	Latin America & Caribbean
Costa Rica	1997	3739	10.19571957	10.73352118	27.66975812	11.36842296	73.46535983	79.4564211	3415035.26	2.378895165	1239.848998	36352635.3	2.490165814	1211.661006	24890296.71	1.82E+11	Upper middle income	Latin America & Caribbean
Costa Rica	1998	3821	10.53406295	11.02604195	27.39972868	11.89573573	73.46535983	79.4564211	3415035.26	2.448303537	1239.371994	36263844.1	2.552858127	1250.481004	25560337.53	1.92E+11	Upper middle income	Latin America & Caribbean
Costa Rica	1999	3901	11.22442425	11.6793586	27.22566638	11.46372975	73.46535983	79.4564211	3415035.26	2.596270679	1277.658006	36205519.09	2.698633359	1252.227002	25013634.28	2.05E+11	Upper middle income	Latin America & Caribbean
Costa Rica	2000	3979	10.95881861	11.34412696	26.75681746	11.15483678	74.25497556	80.17676415	3415035.26	2.538312734	1316.638003	36044055.6	2.62282188	1330.087008	24610236.84	2.06E+11	Upper middle income	Latin America & Caribbean
Costa Rica	2001	4053	11.1573858	11.60865871	26.82784941	12.3868209	74.25497556	80.17676415	3415035.26	2.581518504	1353.446994	36068933.28	2.682464578	1327.836001	26157906.28	2.19E+11	Upper middle income	Latin America & Caribbean
Costa Rica	2002	4123	11.18714878	11.53566177	26.52784815	12.4245354	74.25497556	80.17676415	3415035.26	2.588057635	1390.710002	35962833.02	2.665872111	1364.820008	26202775.42	2.25E+11	Upper middle income	Latin America & Caribbean
Costa Rica	2003	4189	11.5560865	11.90299024	25.8082804	12.46949648	74.25497556	80.17676415	3415035.26	2.670504357	1385.266	35697042.39	2.750421494	1402.221995	26256078.24	2.33E+11	Upper middle income	Latin America & Caribbean
Costa Rica	2004	4253	11.95454814	12.30207913	25.70386053	11.91535201	74.25497556	80.17676415	3415035.26	2.76250145	1422.543	35657103.72	2.845323377	1439.974	25584688.62	2.45E+11	Upper middle income	Latin America & Caribbean
Costa Rica	2005	4316	12.05589804	12.43575346	25.95082343	13.01696893	74.79622387	80.83104676	3415035.26	2.786402488	1459.981002	35750993.38	2.877837213	1477.888999	26889043.42	2.60E+11	Upper middle income	Latin America & Caribbean
Costa Rica	2006	4378	12.6115688	13.08028218	25.35976625	12.72885001	74.79622387	80.83104676	3415035.26	2.921167449	1453.245995	35522956.88	3.039898069	1473.304013	26559605.21	2.70E+11	Upper middle income	Latin America & Caribbean
Costa Rica	2007	4440	12.77450563	13.2497285	25.3195068	13.01639519	74.79622387	80.83104676	3415035.26	2.961905995	1489.579993	35507003.61	3.083998355	1510.174995	26888395.38	2.82E+11	Upper middle income	Latin America & Caribbean
Costa Rica	2008	4502	13.02530815	13.56725745	25.11674395	12.52846128	74.79622387	80.83104676	3415035.26	3.025726394	1525.227	35425821.36	3.168368806	1504.158004	26325674.89	2.89E+11	Upper middle income	Latin America & Caribbean
Costa Rica	2009	4563	13.39205296	13.91436328	24.58161041	12.89552705	74.79622387	80.83104676	3415035.26	3.121533857	1560.580997	35204722.42	3.263241018	1540.328983	26751168.49	3.06E+11	Upper middle income	Latin America & Caribbean
Costa Rica	2010	4622	13.55229846	14.11066626	23.58753462	13.03457808	75.42053299	81.68761841	3415035.26	3.164342742	1552.305002	34766331.92	3.318147456	1576.399007	26908917.49	3.12E+11	Upper middle income	Latin America & Caribbean
Costa Rica	2011	4680	13.65103485	14.26158243	23.17848691	13.06773728	75.42053299	81.68761841	3415035.26	3.191011537	1585.335997	34574903.48	3.360986415	1610.169993	26946261.03	3.21E+11	Upper middle income	Latin America & Caribbean
Costa Rica	2012	4737	13.72229925	14.36825657	23.49778386	14.64270367	75.42053299	81.68761841	3415035.26	3.210399667	1618.36099	34724897.96	3.391600076	1643.966005	28604033.21	3.40E+11	Upper middle income	Latin America & Caribbean
Costa Rica	2013	4792	13.74114856	14.40576743	23.41077212	14.33761205	75.42053299	81.68761841	3415035.26	3.215547465	1651.11401	34684425.59	3.402431188	1677.563988	28299991.6	3.46E+11	Upper middle income	Latin America & Caribbean
Costa Rica	2014	4844	13.89705304	14.64745385	23.17517475	13.85535198	75.42053299	81.68761841	3415035.26	3.258443113	1683.228994	34573326.1	3.473051413	1669.919004	27803016.27	3.51E+11	Upper middle income	Latin America & Caribbean
Costa Rica	2015	4895	13.88272663	14.76853267	22.65972883	13.52889302	76.10888363	82.65524562	3415035.26	3.254477575	1714.544004	34322360.28	3.508979578	1702.706008	27454845.27	3.56E+11	Upper middle income	Latin America & Caribbean
Costa Rica	2016	4945	14.00208711	14.83588301	21.91809416	12.41150608	76.10888363	82.65524562	3415035.26	3.287664403	1744.383995	33941416.17	3.529125321	1734.150005	26187290.63	3.55E+11	Upper middle income	Latin America & Caribbean
Costa Rica	2017	4994	14.06862039	15.03713391	22.15591734	12.69029935	76.10888363	82.65524562	3415035.26	3.306309897	1773.625012	34066200.49	3.590015006	1765.238998	26514910.84	3.68E+11	Upper middle income	Latin America & Caribbean
Costa Rica	2018	5041	14.27740475	15.16090499	22.4536173	13.25729431	76.10888363	82.65524562	3415035.26	3.365509635	1801.883006	34218888.3	3.627983282	1795.630009	27157729.25	3.84E+11	Upper middle income	Latin America & Caribbean
Costa Rica	2019	5085	14.68004166	15.62545503	22.21699869	13.97262411	76.10888363	82.65524562	3415035.26	3.482684977	1789.686996	34097844.43	3.774106545	1786.439992	27925747.9	4.01E+11	Upper middle income	Latin America & Caribbean
Costa Rica	2020	5123	14.76393558	15.72170855	21.06649923	12.71939518	77.19058295	83.39129864	3415035.26	3.507608705	1816.471998	33473320.87	3.805111242	1815.524997	26548657.13	3.97E+11	Upper middle income	Latin America & Caribbean
Croatia	1990	4874	10.42233371	10.68553277	18.44730018	11.92756896	67.85122617	76.51075602	4156752.511	2.425162095	1830.488994	38708783.98	2.480029079	1968.118007	31159904.86	3.24E+11	High income	Europe & Central Asia	1
Croatia	1991	4845	10.50382457	10.79462192	18.05719119	11.64438911	67.85122617	76.51075602	4156752.511	2.442018835	1796.445006	38365085.34	2.503132289	1968.297993	30727642.7	3.20E+11	High income	Europe & Central Asia	1
Croatia	1992	4798	10.60043407	10.91421034	17.79520803	11.54917705	67.85122617	76.51075602	4156752.511	2.462154786	1792.060018	38127789.41	2.528706429	1964.328011	30579952.49	3.20E+11	High income	Europe & Central Asia	1
Croatia	1993	4792	10.71374537	11.04454576	17.54165291	11.45793015	67.85122617	76.51075602	4156752.511	2.485983501	1784.151007	37893040.11	2.556876483	1957.243985	30437286.86	3.20E+11	High income	Europe & Central Asia	1
Croatia	1994	4819	11.26316384	11.54142128	17.29795641	11.136159	67.85122617	76.51075602	4156752.511	2.60483394	1774.008004	37662599.72	2.667177531	1917.271993	29925270.24	3.27E+11	High income	Europe & Central Asia	1
Croatia	1995	4807	11.10030349	11.45564428	17.32931415	11.32840453	69.71184976	78.08868041	4156752.511	2.569023323	1762.659993	37692520.01	2.647801739	1938.500996	30232862.38	3.26E+11	High income	Europe & Central Asia	1
Croatia	1996	4759	11.24332779	11.56746061	17.1440314	11.06902469	69.71184976	78.08868041	4156752.511	2.600445723	1752.694992	37514568.64	2.673087447	1899.10999	29816666.01	3.22E+11	High income	Europe & Central Asia	1
Croatia	1997	4711	11.35576981	11.71469495	16.96477352	11.04958889	69.71184976	78.08868041	4156752.511	2.62541882	1739.766005	37339715.74	2.706751131	1888.391998	29785108.56	3.23E+11	High income	Europe & Central Asia	1
Croatia	1998	4660	11.74348366	12.03535887	16.51017249	11.03189616	69.71184976	78.08868041	4156752.511	2.71338277	1694.435998	36884153.97	2.78154215	1877.254999	29756335.92	3.25E+11	High income	Europe & Central Asia	1
Croatia	1999	4605	11.96325068	12.40960201	16.34275291	11.0140985	69.71184976	78.08868041	4156752.511	2.764545672	1683.725995	36711895.45	2.871447249	1868.423	29727348.95	3.30E+11	High income	Europe & Central Asia	1
Croatia	2000	4548	12.06712716	12.50737175	16.23359929	10.75285572	70.09805982	78.42863597	4156752.511	2.789063311	1677.357999	36598259.61	2.895409636	1833.607997	29296779.21	3.27E+11	High income	Europe & Central Asia	1
Croatia	2001	4507	12.26109059	12.69097135	15.94474027	10.68181488	70.09805982	78.42863597	4156752.511	2.835427446	1674.424993	36292402.34	2.940949725	1831.038988	29178029.62	3.29E+11	High income	Europe & Central Asia	1
Croatia	2002	4483	12.5329829	12.99012095	15.08671091	10.76890053	70.09805982	78.42863597	4156752.511	2.901719658	1648.086001	35338312.93	3.016690231	1834.739991	29323500.1	3.31E+11	High income	Europe & Central Asia	1
Croatia	2003	4461	12.80882276	13.34758903	15.39282602	10.91475274	70.09805982	78.42863597	4156752.511	2.970558359	1656.507003	35686710.14	3.109758491	1842.002998	29564736.9	3.45E+11	High income	Europe & Central Asia	1
Croatia	2004	4443	13.04852739	13.72126747	15.59038441	11.07376373	70.09805982	78.42863597	4156752.511	3.03170397	1664.705998	35906790.69	3.210118124	1820.081993	29824352.77	3.55E+11	High income	Europe & Central Asia	1
Croatia	2005	4430	13.36859488	14.01319305	15.5667552	11.22611997	71.34804164	79.52667446	4156752.511	3.115315915	1670.190001	35880661.86	3.290769439	1824.726017	30069833.28	3.67E+11	High income	Europe & Central Asia	1
Croatia	2006	4418	13.44175218	14.12583829	15.28142685	11.21944606	71.34804164	79.52667446	4156752.511	3.134748462	1677.098004	35560971.93	3.322429373	1831.252998	30059146.54	3.70E+11	High income	Europe & Central Asia	1
Croatia	2007	4406	13.51885661	14.31168185	15.2358705	10.99704642	71.34804164	79.52667446	4156752.511	3.155360687	1650.489006	35509207.69	3.375329526	1832.917996	29699535.13	3.69E+11	High income	Europe & Central Asia	1
Croatia	2008	4394	13.55873064	14.5209878	14.98178238	10.90195649	71.34804164	79.52667446	4156752.511	3.166073271	1649.132005	35216789.64	3.435917397	1804.141999	29543691.63	3.67E+11	High income	Europe & Central Asia	1
Croatia	2009	4382	13.56361562	14.57010717	14.73287428	11.08508664	71.34804164	79.52667446	4156752.511	3.167388172	1646.404006	34924143.67	3.450292842	1802.242994	29842706.11	3.68E+11	High income	Europe & Central Asia	1
Croatia	2010	4369	13.61568312	15.07147401	14.81416122	10.99656158	72.91156433	80.61622083	4156752.511	3.181437266	1643.672003	35020395.93	3.60050924	1800.632998	29698743.72	3.76E+11	High income	Europe & Central Asia	1
Croatia	2011	4352	13.81446831	15.18272439	14.82642162	10.63977647	72.91156433	80.61622083	4156752.511	3.235649906	1636.959005	35034855.89	3.63471816	1795.579001	29107421.1	3.76E+11	High income	Europe & Central Asia	1
Croatia	2012	4332	14.05514963	15.34365593	14.58520711	10.67244724	72.91156433	80.61622083	4156752.511	3.302526291	1631.700999	34747579.72	3.684779749	1791.897998	29162317.39	3.80E+11	High income	Europe & Central Asia	1
Croatia	2013	4309	14.30317405	15.53552768	14.22823819	10.49265253	72.91156433	80.61622083	4156752.511	3.372889496	1627.795993	34311489.22	3.745367911	1765.589991	28858312.79	3.79E+11	High income	Europe & Central Asia	1
Croatia	2014	4284	14.23739845	15.53529545	14.40925582	10.74190474	72.91156433	80.61622083	4156752.511	3.354084539	1624.010002	34534282.62	3.74529398	1761.776004	29278520.62	3.81E+11	High income	Europe & Central Asia	1
Croatia	2015	4255	14.12715109	15.42671159	14.64883778	11.25302878	73.80127602	81.38646902	4156752.511	3.322800137	1619.759004	34823934	3.710885342	1780.239992	30112860.12	3.86E+11	High income	Europe & Central Asia	1
Croatia	2016	4224	14.06236311	15.43543003	14.10188426	10.78043092	73.80127602	81.38646902	4156752.511	3.304551843	1616.702003	34153930.91	3.713636377	1775.081998	29342680.2	3.76E+11	High income	Europe & Central Asia	1
Croatia	2017	4192	14.18801542	15.59599714	14.27545093	10.59782113	73.80127602	81.38646902	4156752.511	3.340035081	1612.316984	34369928.7	3.764668302	1743.755991	29036700.11	3.76E+11	High income	Europe & Central Asia	1
Croatia	2018	4160	14.18909722	15.7626871	14.0871274	10.71461648	73.80127602	81.38646902	4156752.511	3.340342223	1606.372999	34135419.09	3.818388228	1735.374995	29232948.83	3.77E+11	High income	Europe & Central Asia	1
Croatia	2019	4130	14.33306765	16.01951533	14.14272163	10.64281515	73.80127602	81.38646902	4156752.511	3.381470757	1599.489999	34205038.67	3.902661683	1727.105999	29112533.39	3.81E+11	High income	Europe & Central Asia	1
Croatia	2020	4097	14.48569309	16.21966605	14.36105013	10.69085471	74.72737373	82.0229005	4156752.511	3.425624916	1570.791001	34475286.38	3.969624932	1696.256006	29193180.16	3.82E+11	High income	Europe & Central Asia	1
Cuba	1990	10627	11.79609703	12.33419456	23.72266194	10.72324921	71.73305309	76.73207747	1831863.293	2.725544563	3832.581991	18682195.54	2.853101185	3886.854	12889195.67	3.38E+11	Upper middle income	Latin America & Caribbean
Cuba	1991	10714	11.56051065	12.24619979	23.49347138	10.74824452	71.73305309	76.73207747	1831863.293	2.671508798	3895.986999	18625753.32	2.831840864	3948.466006	12907579.72	3.38E+11	Upper middle income	Latin America & Caribbean
Cuba	1992	10784	11.34707717	12.23541173	23.47158271	10.75502895	71.73305309	76.73207747	1831863.293	2.623479681	4043.632002	18620305.1	2.829245299	4003.376009	12912562.94	3.44E+11	Upper middle income	Latin America & Caribbean
Cuba	1993	10841	11.13355487	12.03553268	23.17445134	10.74843865	71.73305309	76.73207747	1831863.293	2.576294597	4080.685993	18545335.84	2.781583243	4049.610987	12907722.35	3.40E+11	Upper middle income	Latin America & Caribbean
Cuba	1994	10887	10.94702645	11.67765013	22.86737985	10.73626367	71.73305309	76.73207747	1831863.293	2.535769772	4107.281987	18465843.17	2.698241491	4084.641999	12898772.68	3.34E+11	Upper middle income	Latin America & Caribbean
Cuba	1995	10927	10.73014929	11.47391479	22.68928259	10.91675233	72.95433675	78.22639406	1831863.293	2.489452208	4126.911986	18418778.87	2.651916954	4180.539995	13030503.18	3.34E+11	Upper middle income	Latin America & Caribbean
Cuba	1996	10963	11.5242311	11.80980858	22.10824416	10.76244298	72.95433675	78.22639406	1831863.293	2.663283189	4085.625986	18260183.32	2.728722986	4147.646999	12918005.31	3.45E+11	Upper middle income	Latin America & Caribbean
Cuba	1997	10998	11.46790401	12.03319738	22.05230129	10.74724284	72.95433675	78.22639406	1831863.293	2.650562391	4179.042991	18244496.16	2.781031154	4175.468009	12906843.73	3.52E+11	Upper middle income	Latin America & Caribbean
Cuba	1998	11034	11.48164594	11.90792311	21.73740245	10.73325689	72.95433675	78.22639406	1831863.293	2.653660228	4192.836998	18154788.82	2.75157497	4198.411979	12896561	3.51E+11	Upper middle income	Latin America & Caribbean
Cuba	1999	11070	11.9695758	12.17166211	21.14012134	10.72300919	72.95433675	78.22639406	1831863.293	2.76603239	4135.045993	17977897.75	2.813955878	4223.011	12889018.95	3.59E+11	Upper middle income	Latin America & Caribbean
Cuba	2000	11106	12.27868435	12.40796845	20.92755083	10.74510019	74.03851327	79.0851198	1831863.293	2.839670912	4157.709999	17912744.32	2.87104857	4252.59299	12905269.21	3.69E+11	Upper middle income	Latin America & Caribbean
Cuba	2001	11139	12.54391643	12.67141221	20.33407911	10.57519421	74.03851327	79.0851198	1831863.293	2.904417624	4101.564991	17724486.96	2.936064378	4203.879004	12779496.67	3.69E+11	Upper middle income	Latin America & Caribbean
Cuba	2002	11170	12.9388618	12.92805928	20.0530088	10.58180317	74.03851327	79.0851198	1831863.293	3.003575022	4130.286009	17631958.98	3.000818363	4236.409004	12784422.97	3.81E+11	Upper middle income	Latin America & Caribbean
Cuba	2003	11199	13.19271033	13.35077068	19.77976858	10.59098588	74.03851327	79.0851198	1831863.293	3.069087783	4165.864998	17539864.56	3.11059961	4274.189003	12791263.14	3.94E+11	Upper middle income	Latin America & Caribbean
Cuba	2004	11225	13.59154621	14.92743776	19.16597773	10.1980341	74.03851327	79.0851198	1831863.293	3.174916802	4117.457996	17325021.66	3.556696661	4153.231	12493727.59	4.11E+11	Upper middle income	Latin America & Caribbean
Cuba	2005	11246	13.9383549	15.50297137	19.11035962	9.85134606	74.81305026	80.13742752	1831863.293	3.269902496	4146.874001	17304994.3	3.735017732	4105.246004	12222842.01	4.22E+11	Upper middle income	Latin America & Caribbean
Cuba	2006	11261	14.88315809	16.58970932	18.55143161	9.482925592	74.81305026	80.13742752	1831863.293	3.543335226	4087.268998	17098386.52	4.096468629	4053.485999	11926091.19	4.46E+11	Upper middle income	Latin America & Caribbean
Cuba	2007	11270	15.26457663	16.54962981	18.3392898	9.667952044	74.81305026	80.13742752	1831863.293	3.660094672	4110.068014	17017362.43	4.082536694	4073.222013	12076285.59	4.57E+11	Upper middle income	Latin America & Caribbean
Cuba	2008	11277	15.8179952	16.4755051	17.98444654	9.886036002	74.81305026	80.13742752	1831863.293	3.836381452	4041.964981	16878527.05	4.056895125	4178.254005	12250307.91	4.69E+11	Upper middle income	Latin America & Caribbean
Cuba	2009	11283	15.67258216	16.45384747	18.00627116	9.942991601	74.81305026	80.13742752	1831863.293	3.789255203	4065.776001	16887187.5	4.049433662	4206.659995	12295227.45	4.70E+11	Upper middle income	Latin America & Caribbean
Cuba	2010	11290	15.05096766	16.48703963	18.26028089	9.73695629	75.2034486	80.42912706	1831863.293	3.594238875	4176.943001	16986810.91	4.060874597	4237.143011	12131697.49	4.64E+11	Upper middle income	Latin America & Caribbean
Cuba	2011	11299	14.53863299	16.49941204	18.0724062	9.727929338	75.2034486	80.42912706	1831863.293	3.441074593	4201.379987	16913333.33	4.065147484	4266.551994	12124467.12	4.55E+11	Upper middle income	Latin America & Caribbean
Cuba	2012	11309	13.8711046	15.35336229	18.19248137	9.918275178	75.2034486	80.42912706	1831863.293	3.251264153	4298.735007	16960429.81	3.687821095	4365.81701	12275760.9	4.35E+11	Upper middle income	Latin America & Caribbean
Cuba	2013	11322	13.1932066	14.48770441	18.30993317	10.10110478	75.2034486	80.42912706	1831863.293	3.069217249	4394.246986	17006034.62	3.426210618	4455.633993	12418793.79	4.19E+11	Upper middle income	Latin America & Caribbean
Cuba	2014	11332	13.49589119	14.36596401	18.1196713	10.04721507	75.2034486	80.42912706	1831863.293	3.149207238	4416.427	16931929.27	3.390939226	4477.87001	12376865.1	4.23E+11	Upper middle income	Latin America & Caribbean
Cuba	2015	11340	13.2918101	13.8396918	17.92124615	10.05117986	75.40240949	80.67030635	1831863.293	3.095049374	4438.336989	16853357.03	3.242594572	4500.374967	12379956.44	4.12E+11	Upper middle income	Latin America & Caribbean
Cuba	2016	11342	13.21404347	13.77921181	17.73075203	9.977290977	75.40240949	80.67030635	1831863.293	3.074658059	4453.034	16776668.21	3.225967819	4517.169008	12322173.84	4.09E+11	Upper middle income	Latin America & Caribbean
Cuba	2017	11336	13.3292602	14.30591089	17.52979833	9.935925411	75.40240949	80.67030635	1831863.293	3.104917414	4468.85598	16694411.34	3.373674226	4536.129989	12289666.32	4.20E+11	Upper middle income	Latin America & Caribbean
Cuba	2018	11328	13.45439024	14.36531551	17.32282771	9.905036762	75.40240949	80.67030635	1831863.293	3.138117728	4483.527015	16608209.9	3.390752313	4554.370975	12265317.54	4.23E+11	Upper middle income	Latin America & Caribbean
Cuba	2019	11317	13.45775698	14.39010036	17.12102161	9.840352228	75.40240949	80.67030635	1831863.293	3.1390159	4494.802002	16522686.54	3.397903184	4568.884007	12214120.69	4.23E+11	Upper middle income	Latin America & Caribbean
Cuba	2020	11301	13.51503895	14.45627458	17.09512113	10.18462648	75.92712137	81.12250742	1831863.293	3.154336934	4434.787006	16511603.57	3.417069592	4579.168976	12483399.23	4.26E+11	Upper middle income	Latin America & Caribbean
Cyprus	1990	789	8.97019524	9.305243034	24.28256691	13.24888184	73.67540834	79.01272913	5261337.086	2.143556993	293.4249989	54040563.42	2.205481071	289.1500001	41825913.75	60663072948	High income	Europe & Central Asia	1
Cyprus	1991	799	9.143836133	9.435980913	24.40967511	13.68402452	73.67540834	79.01272913	5261337.086	2.175429402	300.2340012	54125000.66	2.23012665	296.107	42554763.53	63452386033	High income	Europe & Central Asia	1
Cyprus	1992	810	9.077112763	9.495930539	24.07041013	13.80887618	73.67540834	79.01272913	5261337.086	2.163126405	307.3280023	53897580.85	2.24151975	303.6310001	42758957	64932063305	High income	Europe & Central Asia	1
Cyprus	1993	826	12.12706347	12.36358539	23.19475173	13.05858622	73.67540834	79.01272913	5261337.086	2.803308691	295.8309985	53279374.25	2.860237771	293.7710006	41498603.84	79054289626	High income	Europe & Central Asia	1
Cyprus	1994	844	12.1391795	12.44836185	23.00722018	13.41503307	73.67540834	79.01272913	5261337.086	2.806197201	303.3830006	53140889.66	2.880923082	301.8429984	42107397.73	81857653682	High income	Europe & Central Asia	1
Cyprus	1995	862	12.2366181	12.60931495	22.78685113	12.72824601	74.3523051	79.75478695	5261337.086	2.829535427	311.1909994	52975309.5	2.920607875	304.034	40917691	82979575559	High income	Europe & Central Asia	1
Cyprus	1996	880	12.26704361	12.78801318	22.89596013	13.06986497	74.3523051	79.75478695	5261337.086	2.836862554	317.4560008	53057679.13	2.965308636	310.7330002	41518151.32	86038257611	High income	Europe & Central Asia	1
Cyprus	1997	897	12.32768155	12.78169243	22.93125316	13.62064267	74.3523051	79.75478695	5261337.086	2.851522128	324.8700002	53084159.78	2.963715912	318.2639994	42450271	89216751907	High income	Europe & Central Asia	1
Cyprus	1998	915	12.19210972	12.67613585	22.7835883	13.59962769	74.3523051	79.75478695	5261337.086	2.818850918	333.1460011	52972834.51	2.937243473	326.4159994	42415500.85	90412625516	High income	Europe & Central Asia	1
Cyprus	1999	932	12.11305563	12.62633355	22.68164869	13.64256562	74.3523051	79.75478695	5261337.086	2.799972871	342.008999	52895162.39	2.924835828	334.8840002	42486477.3	92267935001	High income	Europe & Central Asia	1
Cyprus	2000	948	11.99377602	12.52728164	22.66429751	13.87389494	74.97003055	80.44831959	5261337.086	2.771728026	351.3010004	52881874.64	2.900313803	343.5339976	42864439.45	94199912340	High income	Europe & Central Asia	1
Cyprus	2001	965	12.10478557	12.63607476	22.75479157	14.63161236	74.97003055	80.44831959	5261337.086	2.798005309	359.8620014	52950961.22	2.927258602	351.2340007	44051676.97	98607952780	High income	Europe & Central Asia	1
Cyprus	2002	982	12.50005113	13.0885788	22.29979208	14.76998091	74.97003055	80.44831959	5261337.086	2.89360852	360.6620006	52598153.22	3.0420426	359.0040003	44260344.88	1.03E+11	High income	Europe & Central Asia	1
Cyprus	2003	1000	12.94560768	13.37764544	22.72534935	15.0646578	74.97003055	80.44831959	5261337.086	3.005297765	370.3919993	52928542.21	3.117713444	367.0630005	44696639.9	1.10E+11	High income	Europe & Central Asia	1
Cyprus	2004	1019	13.08002281	13.50293403	22.86301467	14.86668709	74.97003055	80.44831959	5261337.086	3.039831051	380.3510012	53032888.08	3.151093049	367.874999	44404733.28	1.13E+11	High income	Europe & Central Asia	1
Cyprus	2005	1037	12.99940806	13.61953754	22.69603101	14.57358253	75.53630494	81.10109845	5261337.086	3.01907256	390.064	52906161.72	3.182479756	377.3640012	43963431.48	1.15E+11	High income	Europe & Central Asia	1
Cyprus	2006	1055	13.23669624	13.69375864	22.63929188	15.01008992	75.53630494	81.10109845	5261337.086	3.080583973	397.368003	52862690.5	3.20262083	386.437999	44616669.64	1.20E+11	High income	Europe & Central Asia	1
Cyprus	2007	1074	13.4877215	13.85059875	22.63960094	15.48406635	75.53630494	81.10109845	5261337.086	3.147021115	404.7919991	52862927.86	3.245602145	396.5060007	45299064.71	1.26E+11	High income	Europe & Central Asia	1
Cyprus	2008	1092	13.83684032	14.10383657	21.99734302	15.54204858	75.53630494	81.10109845	5261337.086	3.241808739	402.8679992	52355969.32	3.316221752	407.2489969	45380671.55	1.30E+11	High income	Europe & Central Asia	1
Cyprus	2009	1111	14.39567374	14.45196644	21.94926652	15.89484759	75.53630494	81.10109845	5261337.086	3.399513277	410.4380007	52316895.67	3.415818519	417.8890031	45868641.14	1.38E+11	High income	Europe & Central Asia	1
Cyprus	2010	1130	13.69420326	13.83134049	21.92483008	16.22912169	76.36574798	82.17386383	5261337.086	3.20274187	418.172999	52296973.93	3.240293596	427.7910014	46317680.91	1.34E+11	High income	Europe & Central Asia	1
Cyprus	2011	1145	13.55024239	13.94479969	21.55694038	16.1044954	76.36574798	82.17386383	5261337.086	3.163789769	423.8700019	51991997.69	3.271694262	434.270999	46151756.76	1.35E+11	High income	Europe & Central Asia	1
Cyprus	2012	1157	13.33297844	14.06807755	21.71701242	15.8836177	76.36574798	82.17386383	5261337.086	3.105898878	439.6850006	52125868.32	3.306157345	439.9350021	45853333.08	1.38E+11	High income	Europe & Central Asia	1
Cyprus	2013	1167	13.32144603	14.2703832	21.50483794	15.78721367	76.36574798	82.17386383	5261337.086	3.102855799	446.0449999	51948029.24	3.363501593	445.1020008	45721316.75	1.40E+11	High income	Europe & Central Asia	1
Cyprus	2014	1177	13.40238726	14.69692796	21.17899713	15.73083203	76.36574798	82.17386383	5261337.086	3.124277065	452.2659996	51668596.08	3.487687387	441.2620006	45643604.5	1.43E+11	High income	Europe & Central Asia	1
Cyprus	2015	1187	13.76084668	15.02269014	20.60430073	15.90917306	77.34231279	82.84196216	5261337.086	3.220935896	449.5029985	51156487.66	3.585610174	446.8310028	45888147.75	1.48E+11	High income	Europe & Central Asia	1
Cyprus	2016	1198	14.25313014	15.23792238	20.3765372	15.60665723	77.34231279	82.84196216	5261337.086	3.358572598	453.253	50946505.38	3.651811708	451.5250017	45471132.17	1.53E+11	High income	Europe & Central Asia	1
Cyprus	2017	1209	14.77231656	15.78250843	20.01712512	15.37181818	77.34231279	82.84196216	5261337.086	3.510108355	448.3170001	50606771.37	3.824826921	447.836999	45139933.98	1.57E+11	High income	Europe & Central Asia	1
Cyprus	2018	1219	15.23697109	15.91114543	20.14681981	15.62611261	77.34231279	82.84196216	5261337.086	3.651516435	452.4229996	50730563.74	3.866877606	452.8520019	45498275.1	1.63E+11	High income	Europe & Central Asia	1
Cyprus	2019	1229	15.3024705	15.98604806	20.19979464	15.60436587	77.34231279	82.84196216	5261337.086	3.671902765	457.0250015	50780736.47	3.891575485	457.9860007	45467932.46	1.66E+11	High income	Europe & Central Asia	1
Cyprus	2020	1238	15.32826334	16.02312674	20.17750968	15.090657	78.25919178	83.45130263	5261337.086	3.679961845	452.9029997	50759657.8	3.903859866	463.1569998	44734611.95	1.65E+11	High income	Europe & Central Asia	1
Czechia	1990	10301	12.33784512	11.5816249	18.92712742	14.1446707	67.54711629	76.19892177	3822919.902	2.853986631	3696.392997	35974735.17	2.67630769	4061.952008	31460239.9	7.22E+11	High income	Europe & Central Asia	1
Czechia	1991	10303	12.03678802	11.74886791	18.97265883	14.06178901	67.54711629	76.19892177	3822919.902	2.781880067	3717.856988	36009502.45	2.714624864	4081.047019	31364689.27	7.20E+11	High income	Europe & Central Asia	1
Czechia	1992	10311	11.26244975	12.1024584	19.36043816	14.09060094	67.54711629	76.19892177	3822919.902	2.604675836	3842.171008	36300216.34	2.797451892	4110.063026	31397981.63	7.24E+11	High income	Europe & Central Asia	1
Czechia	1993	10319	11.67261068	12.11071813	19.04076951	14.11744847	67.54711629	76.19892177	3822919.902	2.697085938	3788.328998	36061260.46	2.799416609	4145.493017	31428930.81	7.33E+11	High income	Europe & Central Asia	1
Czechia	1994	10321	12.34895196	12.49062795	19.09415126	14.20167831	67.54711629	76.19892177	3822919.902	2.8566823	3828.951004	36101616.86	2.891291752	4182.568984	31525571.8	7.76E+11	High income	Europe & Central Asia	1
Czechia	1995	10312	12.52349998	12.61496856	19.09326421	14.00069478	69.4534741	77.65673178	3822919.902	2.899381674	3773.510011	36100947.76	2.922011729	4127.747979	31293824.22	7.72E+11	High income	Europe & Central Asia	1
Czechia	1996	10296	12.6614614	12.68941764	19.17203384	14.00048834	69.4534741	77.65673178	3822919.902	2.933582049	3814.773966	36160168.31	2.940561352	4164.427994	31293584.14	7.88E+11	High income	Europe & Central Asia	1
Czechia	1997	10279	13.0627057	13.35872847	19.03577131	14.02020722	69.4534741	77.65673178	3822919.902	3.03535985	3854.340998	36057472.45	3.112704367	4199.255029	31316497.3	8.31E+11	High income	Europe & Central Asia	1
Czechia	1998	10264	12.63590021	12.98653442	18.75953025	13.84613148	69.4534741	77.65673178	3822919.902	2.927215173	3888.602008	35845594.36	3.01577072	4228.992013	31112889.67	8.05E+11	High income	Europe & Central Asia	1
Czechia	1999	10249	12.75925406	13.13824302	18.61308353	13.8357527	69.4534741	77.65673178	3822919.902	2.958068716	3916.126982	35731234.92	3.054911602	4252.527993	31100654.72	8.18E+11	High income	Europe & Central Asia	1
Czechia	2000	10235	13.42354483	13.68438339	18.48444019	13.41556538	70.85470958	78.77853434	3822919.902	3.129900799	3935.437976	35629596.82	3.200069692	4199.170028	30596144.92	8.50E+11	High income	Europe & Central Asia	1
Czechia	2001	10230	14.03992785	14.41097769	18.02686802	13.43571423	70.85470958	78.77853434	3822919.902	3.298256076	3887.367996	35258938.17	3.403938364	4221.226004	30620750.72	8.92E+11	High income	Europe & Central Asia	1
Czechia	2002	10238	14.2666387	14.69511425	18.13500525	13.20912339	70.85470958	78.77853434	3822919.902	3.36243122	3900.360006	35347840.6	3.487149748	4167.004998	30341594.86	9.04E+11	High income	Europe & Central Asia	1
Czechia	2003	10248	14.40753052	14.78573298	17.94760288	13.22844671	70.85470958	78.77853434	3822919.902	3.402941125	3910.596998	35193251.24	3.514113551	4176.661979	30365611.11	9.14E+11	High income	Europe & Central Asia	1
Czechia	2004	10261	14.62672841	15.00332281	17.52971046	13.20818642	70.85470958	78.77853434	3822919.902	3.466938455	3860.154997	34839531.37	3.579712318	4189.341031	30340429.34	9.21E+11	High income	Europe & Central Asia	1
Czechia	2005	10280	14.78481139	15.3384863	17.76134661	13.31521192	72.38375302	80.09488682	3822919.902	3.513838284	3886.886003	35037147.92	3.683160942	4209.389973	30472963.52	9.51E+11	High income	Europe & Central Asia	1
Czechia	2006	10305	14.80167126	15.52722506	17.72853706	13.06049507	72.38375302	80.09488682	3822919.902	3.518877538	3916.572014	35009392.96	3.742725651	4161.820019	30155545.68	9.52E+11	High income	Europe & Central Asia	1
Czechia	2007	10338	14.89650493	15.71435545	17.70671059	12.98823697	72.38375302	80.09488682	3822919.902	3.547357354	3958.721015	34990886.13	3.80273374	4187.937004	30064242.16	9.70E+11	High income	Europe & Central Asia	1
Czechia	2008	10379	14.87525121	15.85429653	17.69939609	12.92210245	72.38375302	80.09488682	3822919.902	3.540954605	4006.977027	34984676.43	3.848237323	4218.794019	29980183.3	9.83E+11	High income	Europe & Central Asia	1
Czechia	2009	10422	14.78293444	15.94908934	17.58036847	12.9679837	72.38375302	80.09488682	3822919.902	3.513277728	4052.511024	34883082.44	3.879369319	4248.707984	30038549.85	9.92E+11	High income	Europe & Central Asia	1
Czechia	2010	10465	14.78489135	16.02224111	17.58308869	12.94058013	73.70985038	81.15433077	3822919.902	3.513862165	4090.038013	34885415.73	3.903566001	4274.365004	30003716.54	1.00E+12	High income	Europe & Central Asia	1
Czechia	2011	10496	14.75865651	16.04597501	17.38054638	12.96784978	73.70985038	81.15433077	3822919.902	3.506035118	4112.912019	34710199.44	3.911448931	4292.085016	30038379.82	1.00E+12	High income	Europe & Central Asia	1
Czechia	2012	10511	14.80504365	16.10165469	17.33791677	13.09691313	73.70985038	81.15433077	3822919.902	3.51988638	4130.341001	34672935.37	3.930004804	4307.386997	30201350.53	1.02E+12	High income	Europe & Central Asia	1
Czechia	2013	10515	15.14535125	16.46121205	17.34672459	13.23428497	73.70985038	81.15433077	3822919.902	3.623190012	4142.275003	34680645.67	4.051969359	4320.53198	30372859.51	1.05E+12	High income	Europe & Central Asia	1
Czechia	2014	10517	15.4110091	16.680009	17.24352074	13.0156531	73.70985038	81.15433077	3822919.902	3.705935686	4149.290981	34589938.32	4.128031938	4269.795	30098950.53	1.06E+12	High income	Europe & Central Asia	1
Czechia	2015	10524	15.60113377	16.88734846	17.0049826	13.05966074	75.09930625	81.7612529	3822919.902	3.766312366	4096.594976	34377213.49	4.201428638	4279.970013	30154494.64	1.07E+12	High income	Europe & Central Asia	1
Czechia	2016	10528	15.77882998	17.05452793	17.00827765	13.16620942	75.09930625	81.7612529	3822919.902	3.823631203	4108.035999	34380181.45	4.261558224	4292.495988	30288117.37	1.09E+12	High income	Europe & Central Asia	1
Czechia	2017	10531	15.85295952	17.16925526	16.97117179	13.24737881	75.09930625	81.7612529	3822919.902	3.84780001	4112.598019	34346710.99	4.303319481	4297.374037	30389102.9	1.11E+12	High income	Europe & Central Asia	1
Czechia	2018	10535	15.81497521	17.06795133	16.92693364	13.3414424	75.09930625	81.7612529	3822919.902	3.835396781	4112.078988	34306668.81	4.266423393	4296.904997	30505262.29	1.10E+12	High income	Europe & Central Asia	1
Czechia	2019	10537	15.76087621	17.08671857	16.75375197	13.22654381	75.09930625	81.7612529	3822919.902	3.817800523	4110.153006	34148456.87	4.273234687	4293.744014	30363247.81	1.09E+12	High income	Europe & Central Asia	1
Czechia	2020	10531	15.70064256	17.07841131	16.56912994	13.10999572	75.95376771	82.35200418	3822919.902	3.798303873	4109.497999	33977208.85	4.270218349	4246.000014	30217770.58	1.08E+12	High income	Europe & Central Asia	1
Benin	1990	5133	6.606659825	3.214545987	31.54191667	20.94744669	53.1434115	56.80921882	393268.6303	1.75341635	1454.248994	4309806.324	1.314210899	1870.501999	3846869.109	20446097106	Lower middle income	Sub-Saharan Africa
Benin	1991	5293	7.071367802	3.404440068	31.57636723	21.0112327	53.1434115	56.80921882	393268.6303	1.824062695	1507.161996	4310732.896	1.335595695	1931.513009	3851085.707	21785610292	Lower middle income	Sub-Saharan Africa
Benin	1992	5458	7.181922484	3.516315163	31.58641017	20.89368256	53.1434115	56.80921882	393268.6303	1.841284473	1564.935991	4311002.497	1.348356966	1921.997006	3843297.211	22382171643	Lower middle income	Sub-Saharan Africa
Benin	1993	5706	7.421272111	3.712691007	31.44767473	21.28239723	53.1434115	56.80921882	393268.6303	1.879128545	1626.410992	4307257.715	1.371052558	1989.474008	3868758.146	23716701960	Lower middle income	Sub-Saharan Africa
Benin	1994	5923	7.279650968	3.784648548	31.29095289	21.66265636	53.1434115	56.80921882	393268.6303	1.856643583	1690.045988	4302973.977	1.37946415	2058.851996	3892864.352	24558100625	Lower middle income	Sub-Saharan Africa
Benin	1995	6047	7.390549838	3.940332929	30.51706085	21.72312682	52.78613515	56.65900893	393268.6303	1.874227803	1754.679996	4280963.695	1.397840155	2128.770996	3896626.53	25673796799	Lower middle income	Sub-Saharan Africa
Benin	1996	6204	7.433634918	4.071851194	30.33922886	22.09340409	52.78613515	56.65900893	393268.6303	1.881104244	1812.250009	4275698.1	1.413554355	2192.631998	3919246.393	26723318089	Lower middle income	Sub-Saharan Africa
Benin	1997	6387	7.599027958	4.282398571	29.8094658	22.45873728	52.78613515	56.65900893	393268.6303	1.907736339	1792.832993	4259531.742	1.439079796	2258.340005	3940877.266	27376255786	Lower middle income	Sub-Saharan Africa
Benin	1998	6584	7.673585011	4.502628432	29.61092105	22.57091326	52.78613515	56.65900893	393268.6303	1.919864721	1851.48	4253282.891	1.466272428	2237.735987	3947385.383	28070568536	Lower middle income	Sub-Saharan Africa
Benin	1999	6789	7.562309315	4.574971817	29.39713709	22.92105574	52.78613515	56.65900893	393268.6303	1.901791415	1913.305	4246435.45	1.475316591	2305.929987	3967305.02	28948213999	Lower middle income	Sub-Saharan Africa
Benin	2000	6998	7.831893776	4.855816638	29.31953662	23.24546549	54.11830295	57.6866469	393268.6303	1.945873489	1979.041992	4243918.988	1.510958797	2377.465986	3985239.041	30659172439	Lower middle income	Sub-Saharan Africa
Benin	2001	7212	8.545866385	5.396917524	28.69898496	23.58438984	54.11830295	57.6866469	393268.6303	2.067620942	1960.124005	4223187.053	1.582076128	2449.279997	4003454.676	32628881130	Lower middle income	Sub-Saharan Africa
Benin	2002	7432	9.039521322	5.837789082	28.43932711	23.66354171	54.11830295	57.6866469	393268.6303	2.156225657	2029.053999	4214182.373	1.642487846	2428.622006	4007633.672	34423841198	Lower middle income	Sub-Saharan Africa
Benin	2003	7659	9.36807442	6.148754727	28.42072681	23.77961169	54.11830295	57.6866469	393268.6303	2.217291322	2101.551994	4213529.672	1.686481071	2505.391015	4013711.217	36593119551	Lower middle income	Sub-Saharan Africa
Benin	2004	7895	9.694158353	6.554674629	28.03920793	23.64981733	54.11830295	57.6866469	393268.6303	2.279607913	2084.719998	4199911.643	1.745685549	2485.650007	4006911.077	37346067240	Lower middle income	Sub-Saharan Africa
Benin	2005	8149	9.76662304	6.77562237	28.56131629	24.07713809	56.53302303	59.95516977	393268.6303	2.293692486	2158.474987	4218437.595	1.778780294	2564.824996	4029018.908	39266401741	Lower middle income	Sub-Saharan Africa
Benin	2006	8403	9.94665175	7.119715839	28.52467557	24.17602979	56.53302303	59.95516977	393268.6303	2.329061505	2226.684013	4217164.128	1.831574256	2640.941994	4034021.751	41383458935	Lower middle income	Sub-Saharan Africa
Benin	2007	8648	10.55342344	7.747657567	28.12543415	23.9628042	56.53302303	59.95516977	393268.6303	2.452335884	2199.276006	4203028.163	1.931990644	2614.832992	4023182.2	42992902647	Lower middle income	Sub-Saharan Africa
Benin	2008	8906	11.02969652	8.316685545	28.09497483	24.04743153	56.53302303	59.95516977	393268.6303	2.553651266	2268.651976	4201929.864	2.027732698	2693.290009	4027507.848	46338550239	Lower middle income	Sub-Saharan Africa
Benin	2009	9173	11.60321723	8.900794568	27.6980713	23.79098361	56.53302303	59.95516977	393268.6303	2.681224154	2241.175003	4187355.358	2.130949251	2667.415987	4014303.444	47980020897	Lower middle income	Sub-Saharan Africa
Benin	2010	9446	12.12856551	9.320085176	28.0272861	27.11073944	57.83463695	61.35607162	393268.6303	2.803666623	2314.380998	4199478.946	2.208265222	2749.066002	4164865.667	52532892501	Lower middle income	Sub-Saharan Africa
Benin	2011	9726	12.43066747	9.547477597	28.09967401	25.71648671	57.83463695	61.35607162	393268.6303	2.876593367	2388.250006	4202099.492	2.251362516	2719.007	4106759.05	54007929035	Lower middle income	Sub-Saharan Africa
Benin	2012	10014	12.80321726	10.1702154	27.65810737	25.75082377	57.83463695	61.35607162	393268.6303	2.969143321	2360.798994	4185860.43	2.373743653	2799.798984	4108274.334	56644612381	Lower middle income	Sub-Saharan Africa
Benin	2013	10309	13.14023802	10.59700976	27.58506924	25.4469918	57.83463695	61.35607162	393268.6303	3.055429682	2439.448004	4183115.142	2.461438241	2771.598024	4094711.502	59113709834	Lower middle income	Sub-Saharan Africa
Benin	2014	10615	13.12394565	10.73911117	27.51403447	25.49113192	57.83463695	61.35607162	393268.6303	3.051201294	2521.426983	4180428.757	2.491349295	2856.382011	4096703.697	61314780780	Lower middle income	Sub-Saharan Africa
Benin	2015	10933	13.18470713	11.14575353	27.7234353	25.74708986	59.12017148	62.82749948	393268.6303	3.067000677	2606.642017	4188301.516	2.578967306	2944.477006	4108109.772	64679475478	Lower middle income	Sub-Saharan Africa
Benin	2016	11260	12.99634386	11.20002801	27.67524939	25.78595864	59.12017148	62.82749948	393268.6303	3.018286326	2692.906005	4186502.282	2.590892423	3033.702012	4109820.253	66330897752	Lower middle income	Sub-Saharan Africa
Benin	2017	11597	12.73285554	10.85945957	27.60212056	25.82811737	59.12017148	62.82749948	393268.6303	2.951438625	2782.673989	4183757.577	2.516965637	3126.931005	4111669.136	66721136865	Lower middle income	Sub-Saharan Africa
Benin	2018	11941	12.349377	10.53938842	27.89788037	25.87295758	59.12017148	62.82749948	393268.6303	2.856785509	2999.668011	4194753.907	2.449412049	3223.895012	4113628.359	68430430360	Lower middle income	Sub-Saharan Africa
Benin	2019	12290	11.92641773	10.11677598	27.80130235	26.26419653	59.12017148	62.82749948	393268.6303	2.755903965	3099.174997	4191193.495	2.362985727	3455.627028	4130409.793	69524367033	Lower middle income	Sub-Saharan Africa
Benin	2020	12643	11.70266052	9.927015901	27.72587951	24.96865626	60.56896853	64.44600069	393268.6303	2.703983738	3201.938977	4188392.585	2.325177433	3563.150008	4072636.322	70004677688	Lower middle income	Sub-Saharan Africa
Denmark	1990	5145	13.78390872	14.18747582	19.59214115	15.6119623	71.25059708	77.91492349	13971063.65	3.227256002	1939.030977	133279368.5	3.339881891	2035.890995	120764653.1	1.66E+12	High income	Europe & Central Asia	1
Denmark	1991	5158	13.82495865	14.24339015	19.24310415	15.69461582	71.25059708	77.91492349	13971063.65	3.238536355	1948.335013	132343284.6	3.355793191	2044.354996	121069899.2	1.67E+12	High income	Europe & Central Asia	1
Denmark	1992	5175	13.78649755	14.26334594	19.11430212	15.69282275	71.25059708	77.91492349	13971063.65	3.22796624	1959.065985	131990774.3	3.361490259	2053.897003	121063300	1.67E+12	High income	Europe & Central Asia	1
Denmark	1993	5194	13.98483528	14.38924878	18.78959264	15.50259556	71.25059708	77.91492349	13971063.65	3.282846884	1970.198012	131084777.8	3.397657238	2063.631998	120357442.8	1.69E+12	High income	Europe & Central Asia	1
Denmark	1994	5214	14.11117703	14.56906909	18.13182648	14.12076221	71.25059708	77.91492349	13971063.65	3.318291517	1980.614007	129171051.2	3.449988413	2037.995999	114872638	1.66E+12	High income	Europe & Central Asia	1
Denmark	1995	5235	14.20468557	14.73734336	18.48337462	13.9228971	72.35750589	78.59046487	13971063.65	3.344771141	1989.983993	130207158.6	3.499689273	2047.368998	114033202.1	1.68E+12	High income	Europe & Central Asia	1
Denmark	1996	5256	14.32100634	15.03742406	18.1037426	13.74623097	72.35750589	78.59046487	13971063.65	3.378005812	1998.622995	129086937.2	3.590103546	2054.705993	113271678.3	1.71E+12	High income	Europe & Central Asia	1
Denmark	1997	5277	14.4976602	15.33522364	18.03883093	13.9827216	72.35750589	78.59046487	13971063.65	3.42911125	2007.192997	128891750.3	3.682139648	2062.669009	114288496.1	1.76E+12	High income	Europe & Central Asia	1
Denmark	1998	5299	14.68186794	15.64547135	17.31048368	13.71969463	72.35750589	78.59046487	13971063.65	3.483225647	1982.403992	126626184	3.780533225	2038.051012	113156301.7	1.75E+12	High income	Europe & Central Asia	1
Denmark	1999	5320	14.93455572	16.0171596	17.25714651	14.05588436	72.35750589	78.59046487	13971063.65	3.558849208	1989.348992	126454698.5	3.901880305	2045.364995	114598950.1	1.81E+12	High income	Europe & Central Asia	1
Denmark	2000	5341	15.17506566	16.15634086	17.0502482	13.97819889	73.70618389	79.63182787	13971063.65	3.632352759	1994.12	125782089.4	3.948315268	2050.816991	114269241.3	1.84E+12	High income	Europe & Central Asia	1
Denmark	2001	5361	15.36391612	16.31967806	17.10224501	14.02609761	73.70618389	79.63182787	13971063.65	3.691130834	1998.165989	125952241.1	4.003514639	2055.588004	114472787.9	1.87E+12	High income	Europe & Central Asia	1
Denmark	2002	5379	15.56878727	16.69173843	16.84848638	13.67780937	73.70618389	79.63182787	13971063.65	3.755971292	1970.690004	125114687.6	4.132149644	2028.198981	112973659.5	1.87E+12	High income	Europe & Central Asia	1
Denmark	2003	5396	15.72622136	16.95862661	16.80355679	13.74815193	73.70618389	79.63182787	13971063.65	3.806571121	1971.680997	124964501.8	4.226960859	2029.787992	113280020.2	1.91E+12	High income	Europe & Central Asia	1
Denmark	2004	5416	16.04437229	17.38072443	16.79741148	13.84597187	73.70618389	79.63182787	13971063.65	3.910916105	1973.171005	124943915.2	4.381370506	2031.476997	113703019.1	1.98E+12	High income	Europe & Central Asia	1
Denmark	2005	5436	16.29123529	17.66997453	16.61495013	13.50503035	75.02385679	80.7720515	13971063.65	3.99384729	1976.638009	124327752.3	4.49042717	2006.211011	112213339	1.99E+12	High income	Europe & Central Asia	1
Denmark	2006	5458	16.14983101	17.62451581	16.63714409	13.54504849	75.02385679	80.7720515	13971063.65	3.946131122	1982.254009	124403211.7	4.473109677	2009.086996	112390435.2	1.98E+12	High income	Europe & Central Asia	1
Denmark	2007	5480	16.02886236	17.62238694	16.42213163	13.37481075	75.02385679	80.7720515	13971063.65	3.905763571	1990.079002	123666144.6	4.472300325	2013.693004	111632878.1	1.97E+12	High income	Europe & Central Asia	1
Denmark	2008	5503	15.75266947	17.3834896	16.42884489	13.59581114	75.02385679	80.7720515	13971063.65	3.815138259	2000.407018	123689362.1	4.382400421	2050.97599	112614215.2	1.96E+12	High income	Europe & Central Asia	1
Denmark	2009	5526	15.63552686	17.24607793	16.35215035	13.63885773	75.02385679	80.7720515	13971063.65	3.777338961	2013.518999	123423327	4.331511791	2061.131006	112803224.9	1.95E+12	High income	Europe & Central Asia	1
Denmark	2010	5551	15.66384679	17.18865542	16.20057244	13.51362895	76.83194442	82.16084874	13971063.65	3.786442701	2029.200008	122892410.8	4.310421567	2073.656987	112251442	1.95E+12	High income	Europe & Central Asia	1
Denmark	2011	5576	16.92676774	18.47638242	15.72138971	13.17454833	76.83194442	82.16084874	13971063.65	4.215529719	2005.007996	121168318.4	4.809016079	2049.510999	110727564.6	2.12E+12	High income	Europe & Central Asia	1
Denmark	2012	5601	17.02113846	18.58164784	15.60863758	12.83874487	76.83194442	82.16084874	13971063.65	4.249480622	2019.297	120752329.8	4.852238118	2027.146004	109174503.3	2.11E+12	High income	Europe & Central Asia	1
Denmark	2013	5625	17.26048998	18.75975487	15.50337318	12.84083852	76.83194442	82.16084874	13971063.65	4.336821249	2036.214993	120360351.5	4.926255488	2039.416996	109184324.2	2.16E+12	High income	Europe & Central Asia	1
Denmark	2014	5651	17.12770513	18.76512056	15.70891534	12.7572348	76.83194442	82.16084874	13971063.65	4.288147992	2054.039999	121122491.2	4.928502786	2052.529994	108790793	2.17E+12	High income	Europe & Central Asia	1
Denmark	2015	5678	17.19240389	18.81823734	15.89992337	12.81215691	77.4151653	82.67641989	13971063.65	4.311795172	2071.613999	121818901.6	4.950804923	2066.21899	109049632	2.20E+12	High income	Europe & Central Asia	1
Denmark	2016	5707	17.25174679	18.75892119	15.89429415	13.06799897	77.4151653	82.67641989	13971063.65	4.333599446	2092.109993	121798538.9	4.925906413	2083.842002	110239576.2	2.24E+12	High income	Europe & Central Asia	1
Denmark	2017	5737	17.33123814	18.78969917	15.9614462	13.18534202	77.4151653	82.67641989	13971063.65	4.362979701	2107.981014	122040815.5	4.93881009	2099.577006	110776752.9	2.27E+12	High income	Europe & Central Asia	1
Denmark	2018	5767	17.40524009	18.88381069	16.04460063	13.18369541	77.4151653	82.67641989	13971063.65	4.390510062	2121.135008	122338916.7	4.978476442	2113.965995	110769252	2.31E+12	High income	Europe & Central Asia	1
Denmark	2019	5796	17.61250678	19.09756689	15.8192091	13.30905592	77.4151653	82.67641989	13971063.65	4.468546	2095.171003	121525998.3	5.06975851	2128.429987	111337322	2.34E+12	High income	Europe & Central Asia	1
Denmark	2020	5826	17.79283596	19.27816288	15.7986551	13.35185321	78.29097325	83.26022758	13971063.65	4.537567413	2109.845018	121451088.5	5.148183039	2105.72801	111529875.8	2.37E+12	High income	Europe & Central Asia	1
Dominican Republic	1990	7129	9.735964093	10.35833485	28.38806214	13.6229247	64.58914578	70.25423212	1614208.335	2.287722881	2199.009991	17290116.48	2.412005266	2190.322007	13025143.4	1.56E+11	Upper middle income	Latin America & Caribbean
Dominican Republic	1991	7278	9.49328162	10.21779639	28.75713846	13.63804529	64.58914578	70.25423212	1614208.335	2.241015111	2337.377998	17342637.74	2.383363424	2246.951	13032805.69	1.61E+11	Upper middle income	Latin America & Caribbean
Dominican Republic	1992	7427	9.25914144	10.07904034	28.50771297	13.76582565	64.58914578	70.25423212	1614208.335	2.196855506	2392.288988	17307324.17	2.355418523	2303.300999	13097166.05	1.62E+11	Upper middle income	Latin America & Caribbean
Dominican Republic	1993	7576	9.031703963	9.941722676	28.31472369	13.85414089	64.58914578	70.25423212	1614208.335	2.154793374	2446.772007	17279482.41	2.328085899	2359.698004	13141241.86	1.63E+11	Upper middle income	Latin America & Caribbean
Dominican Republic	1994	7724	9.337117406	10.24077948	28.21503595	13.88540099	64.58914578	70.25423212	1614208.335	2.21146453	2501.236005	17264920.99	2.388024024	2416.719009	13156763.84	1.71E+11	Upper middle income	Latin America & Caribbean
Dominican Republic	1995	7870	9.540568065	10.46036168	27.65261956	13.99856151	65.47172962	71.72504397	1614208.335	2.250040656	2468.182019	17180416.3	2.433013817	2474.688012	13212609.25	1.75E+11	Upper middle income	Latin America & Caribbean
Dominican Republic	1996	8012	9.838504611	10.75812654	27.45731608	13.85960948	65.47172962	71.72504397	1614208.335	2.307749695	2521.773997	17150113.55	2.495379336	2445.93299	13143960.23	1.80E+11	Upper middle income	Latin America & Caribbean
Dominican Republic	1997	8150	10.12649807	11.0404181	27.24169136	13.98693553	65.47172962	71.72504397	1614208.335	2.364939252	2575.988998	17116068.31	2.555979557	2504.574989	13206896.49	1.89E+11	Upper middle income	Latin America & Caribbean
Dominican Republic	1998	8282	10.59424286	11.49335368	26.60861731	14.12256114	65.47172962	71.72504397	1614208.335	2.460859411	2541.79099	17012429.22	2.656302352	2563.948021	13273190.18	1.97E+11	Upper middle income	Latin America & Caribbean
Dominican Republic	1999	8411	10.9209325	11.94510556	26.38046556	14.0053666	65.47172962	71.72504397	1614208.335	2.530151703	2596.410016	16973690.67	2.760285103	2534.546988	13215950.51	2.04E+11	Upper middle income	Latin America & Caribbean
Dominican Republic	2000	8541	11.41776135	12.46564342	26.22449245	14.15684854	66.45450746	73.22264183	1614208.335	2.639289402	2651.935016	16946771.87	2.885158075	2591.385007	13289829.16	2.18E+11	Upper middle income	Latin America & Caribbean
Dominican Republic	2001	8669	11.70473907	13.00352299	25.78369399	13.94207406	66.45450746	73.22264183	1614208.335	2.704461511	2620.649002	16868738	3.020128724	2559.550004	13184799.49	2.21E+11	Upper middle income	Latin America & Caribbean
Dominican Republic	2002	8795	11.99517035	13.5470162	25.67665595	13.73187473	66.45450746	73.22264183	1614208.335	2.772056546	2679.479009	16849343.93	3.162922294	2525.64199	13080133.8	2.30E+11	Upper middle income	Latin America & Caribbean
Dominican Republic	2003	8920	11.9645227	13.55690958	25.64501565	13.76533623	66.45450746	73.22264183	1614208.335	2.764844595	2738.730024	16843577.19	3.165583232	2576.872004	13096920.87	2.34E+11	Upper middle income	Latin America & Caribbean
Dominican Republic	2004	9043	11.79881841	13.00721328	25.58856472	14.15522167	66.45450746	73.22264183	1614208.335	2.7261751	2798.108997	16833249.9	3.021076211	2716.609984	13289040.77	2.37E+11	Upper middle income	Latin America & Caribbean
Dominican Republic	2005	9165	11.94108444	13.32102895	25.60362096	14.36493574	67.66322085	74.63969981	1614208.335	2.759341813	2857.437002	16836009.18	3.102745798	2770.140011	13389776.06	2.48E+11	Upper middle income	Latin America & Caribbean
Dominican Republic	2006	9284	11.94789299	13.45932648	25.39971945	14.55763725	67.66322085	74.63969981	1614208.335	2.760939179	2915.937994	16798339.62	3.139434696	2826.960999	13480769.64	2.55E+11	Upper middle income	Latin America & Caribbean
Dominican Republic	2007	9402	12.92057881	14.40445121	24.77732112	14.36790384	67.66322085	74.63969981	1614208.335	2.998910929	2877.851993	16679233.21	3.40205055	2793.869012	13391188.93	2.71E+11	Upper middle income	Latin America & Caribbean
Dominican Republic	2008	9523	12.70521787	14.12719262	24.60747465	14.44415411	67.66322085	74.63969981	1614208.335	2.944513237	2934.503993	16645620.83	3.322811869	2853.758977	13427363.44	2.71E+11	Upper middle income	Latin America & Caribbean
Dominican Republic	2009	9648	13.37946082	14.08508962	24.46923769	14.49249335	67.66322085	74.63969981	1614208.335	3.118194567	2991.876998	16617903.46	3.310941591	2915.384007	13450175.33	2.85E+11	Upper middle income	Latin America & Caribbean
Dominican Republic	2010	9776	13.13813094	13.95436122	23.8380493	13.35253827	68.71071126	75.86204299	1614208.335	3.0548825	3050.567018	16487124.41	3.274354348	2978.356993	12886450.57	2.79E+11	Upper middle income	Latin America & Caribbean
Dominican Republic	2011	9904	12.99906506	14.03824893	23.92969125	14.10892378	68.71071126	75.86204299	1614208.335	3.01898454	3109.838016	16506550.31	3.297785422	3044.181003	13266558.76	2.88E+11	Upper middle income	Latin America & Caribbean
Dominican Republic	2012	10031	12.97506861	14.01017174	24.0382901	14.46678717	68.71071126	75.86204299	1614208.335	3.012832999	3168.376993	16529375.61	3.289924439	3109.664002	13438055.94	2.95E+11	Upper middle income	Latin America & Caribbean
Dominican Republic	2013	10157	13.10290067	14.17429868	23.97150065	14.3744898	68.71071126	75.86204299	1614208.335	3.045748114	3225.668988	16515362.76	3.336143128	3173.934007	13394322.69	3.04E+11	Upper middle income	Latin America & Caribbean
Dominican Republic	2014	10282	13.08704398	14.15134914	23.75826289	14.49118191	68.71071126	75.86204299	1614208.335	3.041645763	3281.981991	16470087.94	3.329641621	3236.759988	13449557.68	3.09E+11	Upper middle income	Latin America & Caribbean
Dominican Republic	2015	10406	13.25065255	14.67928961	24.31092573	15.15594221	69.76192857	77.11895389	1614208.335	3.084240597	3337.503965	16585758.27	3.482462354	3202.506003	13753975.58	3.24E+11	Upper middle income	Latin America & Caribbean
Dominican Republic	2016	10528	13.26661842	14.78296089	24.2100305	15.44296269	69.76192857	77.11895389	1614208.335	3.088429057	3393.042014	16565044.69	3.513285627	3264.892014	13880188.4	3.33E+11	Upper middle income	Latin America & Caribbean
Dominican Republic	2017	10647	13.26285102	14.99625765	24.13481073	15.48341825	69.76192857	77.11895389	1614208.335	3.087440209	3447.762985	16549486.22	3.577563206	3326.08799	13897731.8	3.42E+11	Upper middle income	Latin America & Caribbean
Dominican Republic	2018	10766	13.13383086	14.92994278	24.47698619	15.73646566	69.76192857	77.11895389	1614208.335	3.053766122	3501.50997	16619465.71	3.557454055	3385.855995	14006106.62	3.46E+11	Upper middle income	Latin America & Caribbean
Dominican Republic	2019	10882	13.58533675	15.49833956	23.89455226	16.40645163	69.76192857	77.11895389	1614208.335	3.17324151	3456.61299	16499119.57	3.733547532	3444.202994	14282040.85	3.65E+11	Upper middle income	Latin America & Caribbean
Dominican Republic	2020	11000	13.5805182	15.51137629	22.74932494	14.60729146	70.55159727	77.8990988	1614208.335	3.171942091	3508.287994	16244382.2	3.737687053	3408.345999	13503975.83	3.53E+11	Upper middle income	Latin America & Caribbean
Ecuador	1990	10450	13.51695047	14.03170405	27.93639478	12.20834758	66.75126024	72.54009188	880566.5906	3.154849491	2699.108993	9395621.673	3.295951325	2721.907007	6689558.905	1.40E+11	Upper middle income	Latin America & Caribbean
Ecuador	1991	10686	13.36632475	13.87410665	28.44559995	12.51269246	66.75126024	72.54009188	880566.5906	3.114714841	2895.645016	9436455.245	3.252093899	2808.634995	6783283.019	1.47E+11	Upper middle income	Latin America & Caribbean
Ecuador	1992	10914	13.21852647	13.71200929	28.36834251	12.92702601	66.75126024	72.54009188	880566.5906	3.075829898	2983.811014	9430373.068	3.20759293	2897.839998	6907043.147	1.51E+11	Upper middle income	Latin America & Caribbean
Ecuador	1993	11133	13.02235745	13.49092075	28.28089606	13.68465001	66.75126024	72.54009188	880566.5906	3.024967608	3073.224996	9423440.387	3.147877019	3101.605991	7122373.647	1.57E+11	Upper middle income	Latin America & Caribbean
Ecuador	1994	11348	11.89191009	12.41973487	28.68190487	14.28404144	66.75126024	72.54009188	880566.5906	2.747832331	3282.250016	9454812.615	2.873921472	3310.889007	7283174.054	1.55E+11	Upper middle income	Latin America & Caribbean
Ecuador	1995	11562	11.80414531	12.35564395	28.64017528	14.72677774	68.17838982	74.67616595	880566.5906	2.727409755	3374.590996	9451597.597	2.858307699	3406.292013	7396796.811	1.59E+11	Upper middle income	Latin America & Caribbean
Ecuador	1996	11775	11.74329619	12.30724484	28.54570242	15.07053655	68.17838982	74.67616595	880566.5906	2.713339533	3465.274002	9444276.752	2.84657299	3500.668995	7482116.074	1.63E+11	Upper middle income	Latin America & Caribbean
Ecuador	1997	11988	11.96293471	12.51830618	28.45950357	15.06701926	68.17838982	74.67616595	880566.5906	2.764471426	3556.067999	9437545.588	2.898101958	3474.160989	7481255.664	1.68E+11	Upper middle income	Latin America & Caribbean
Ecuador	1998	12200	11.88166281	12.46036297	28.36665401	15.67544269	68.17838982	74.67616595	880566.5906	2.745439959	3647.321989	9430239.692	2.883863398	3690.288011	7626328.82	1.76E+11	Upper middle income	Latin America & Caribbean
Ecuador	1999	12412	11.93618307	12.48220235	28.23658211	16.24665064	68.17838982	74.67616595	880566.5906	2.758192465	3739.807984	9419907.493	2.88922182	3786.306999	7755866.638	1.82E+11	Upper middle income	Latin America & Caribbean
Ecuador	2000	12627	11.97379912	12.46298626	28.29001316	16.63515801	69.56460122	76.5433045	880566.5906	2.767025525	3833.975014	9424165.592	2.884506512	3883.677012	7840446.058	1.88E+11	Upper middle income	Latin America & Caribbean
Ecuador	2001	12846	11.98214933	12.51601928	28.57415808	17.45483161	69.56460122	76.5433045	880566.5906	2.768990166	3924.069	9446488.015	2.897538662	3848.310989	8009986.955	1.92E+11	Upper middle income	Latin America & Caribbean
Ecuador	2002	13071	12.07038121	12.54755703	28.35163028	17.45438574	69.56460122	76.5433045	880566.5906	2.789834856	4016.661981	9429052.116	2.905316538	3941.873995	8009897.906	1.97E+11	Upper middle income	Latin America & Caribbean
Ecuador	2003	13301	11.94865435	12.45544198	28.11062086	17.79611925	69.56460122	76.5433045	880566.5906	2.761117862	4111.547	9409792.353	2.882657374	4170.080006	8077168.97	2.04E+11	Upper middle income	Latin America & Caribbean
Ecuador	2004	13535	11.92496991	12.37034587	28.27899673	19.42475437	69.56460122	76.5433045	880566.5906	2.755564833	4208.248987	9423289.237	2.861881854	4269.770991	8372240.885	2.12E+11	Upper middle income	Latin America & Caribbean
Ecuador	2005	13770	12.0205827	12.48303798	28.2796004	18.62541098	70.55306086	77.5943199	880566.5906	2.778050798	4306.635017	9423337.281	2.889427047	4371.397979	8232517.979	2.17E+11	Upper middle income	Latin America & Caribbean
Ecuador	2006	14009	12.08274078	12.55203676	28.40875546	18.66343587	70.55306086	77.5943199	880566.5906	2.792767295	4411.392024	9433559.604	2.906423026	4341.136989	8239381.879	2.20E+11	Upper middle income	Latin America & Caribbean
Ecuador	2007	14252	12.19278834	12.66653301	28.23259026	18.02868442	70.55306086	77.5943199	880566.5906	2.819013523	4516.399029	9419588.592	2.934846952	4448.505013	8121845.257	2.26E+11	Upper middle income	Latin America & Caribbean
Ecuador	2008	14497	12.60641325	13.2916471	27.36888963	17.37686295	70.55306086	77.5943199	880566.5906	2.919887611	4476.075985	9347981.21	3.095006491	4556.752019	7994363.519	2.35E+11	Upper middle income	Latin America & Caribbean
Ecuador	2009	14743	13.50697779	14.29479661	26.6456866	17.28751881	70.55306086	77.5943199	880566.5906	3.152176329	4435.551011	9283843.133	3.370488577	4525.211981	7976332.888	2.51E+11	Upper middle income	Latin America & Caribbean
Ecuador	2010	14990	13.78829645	14.54774851	26.37216566	16.10011947	71.59008961	78.47572533	880566.5906	3.228459855	4540.098049	9258539.391	3.443741837	4493.178039	7723233.861	2.55E+11	Upper middle income	Latin America & Caribbean
Ecuador	2011	15238	14.01553036	14.76521884	26.09327454	15.92474614	71.59008961	78.47572533	880566.5906	3.291423285	4643.04802	9232125.926	3.507991326	4598.282996	7683639.777	2.65E+11	Upper middle income	Latin America & Caribbean
Ecuador	2012	15484	13.98900469	14.83413956	25.97550635	16.1336224	71.59008961	78.47572533	880566.5906	3.284010532	4745.882993	9220782.827	3.528602366	4702.998015	7730730.911	2.72E+11	Upper middle income	Latin America & Caribbean
Ecuador	2013	15723	14.13201375	14.88936696	25.8542384	16.16322062	71.59008961	78.47572533	880566.5906	3.324173823	4850.900949	9208983.375	3.545205728	4809.44399	7737336.452	2.80E+11	Upper middle income	Latin America & Caribbean
Ecuador	2014	15958	14.35864202	15.05188632	25.75990355	15.825571	71.59008961	78.47572533	880566.5906	3.388829467	4960.611021	9199720.055	3.594519546	4920.390005	7660986.327	2.90E+11	Upper middle income	Latin America & Caribbean
Ecuador	2015	16196	14.23738567	14.85009924	26.10530867	17.01037412	72.69941563	79.55586244	880566.5906	3.354080894	5076.342953	9233278.637	3.533392422	5037.549994	7919522.871	2.98E+11	Upper middle income	Latin America & Caribbean
Ecuador	2016	16440	14.06620621	14.66546965	26.03200409	18.1026389	72.69941563	79.55586244	880566.5906	3.305631495	5199.973012	9226238.701	3.478373919	5161.13999	8135868	3.05E+11	Upper middle income	Latin America & Caribbean
Ecuador	2017	16697	13.91203852	14.49833913	26.04951361	18.65330884	72.69941563	79.55586244	880566.5906	3.262596251	5330.779972	9227924.249	3.429309147	5446.041997	8237556.01	3.14E+11	Upper middle income	Latin America & Caribbean
Ecuador	2018	17016	13.82327153	14.4166297	25.72788241	18.07647066	72.69941563	79.55586244	880566.5906	3.238071966	5464.054948	9196558.777	3.405574081	5582.699014	8130916.232	3.17E+11	Upper middle income	Latin America & Caribbean
Ecuador	2019	17344	13.75934118	14.34577129	25.43504953	17.97455277	72.69941563	79.55586244	880566.5906	3.220523747	5594.362008	9167246.292	3.385124074	5716.672004	8111525.166	3.22E+11	Upper middle income	Latin America & Caribbean
Ecuador	2020	17589	13.72802957	14.30514347	23.84078155	16.04002283	73.76398763	80.44680419	880566.5906	3.21196376	5718.67501	8994206.349	3.373454166	5690.545004	7709732.248	3.13E+11	Upper middle income	Latin America & Caribbean
El Salvador	1990	5367	9.335514638	9.368876591	27.44049027	14.41412446	60.74444347	70.68210496	1310142.882	2.211163271	1567.632999	13917440.18	2.217442512	1720.033996	10886535.41	89763997565	Lower middle income	Latin America & Caribbean
El Salvador	1991	5461	9.31136967	9.35263612	27.33843162	14.4364959	60.74444347	70.68210496	1310142.882	2.206629905	1600.348999	13904405.9	2.214383577	1760.289001	10895135.48	91570460954	Lower middle income	Latin America & Caribbean
El Salvador	1992	5552	9.624719537	9.613764165	26.80077238	14.21570524	60.74444347	70.68210496	1310142.882	2.266192614	1568.684994	13833841.06	2.264083302	1736.755996	10809538.73	91683345880	Lower middle income	Latin America & Caribbean
El Salvador	1993	5631	9.840595401	9.791801426	26.47004436	14.91783393	60.74444347	70.68210496	1310142.882	2.308159859	1598.644993	13788805.34	2.298606618	1775.722001	11076265.79	96089544492	Lower middle income	Latin America & Caribbean
El Salvador	1994	5693	9.985937742	9.891785975	26.56808837	15.22211968	60.74444347	70.68210496	1310142.882	2.336851962	1626.143002	13802288.41	2.318225003	1813.073997	11187005.58	99469715406	Lower middle income	Latin America & Caribbean
El Salvador	1995	5748	10.22344046	10.12031777	26.62437017	14.73647699	62.50794822	72.53540188	1310142.882	2.384507107	1650.809001	13809977.71	2.363697218	1848.32599	11008888.7	1.02E+11	Lower middle income	Latin America & Caribbean
El Salvador	1996	5797	10.84149116	10.58163206	25.68323196	14.03241586	62.50794822	72.53540188	1310142.882	2.513124372	1611.340993	13676435.21	2.458222985	1818.156007	10737250.06	1.03E+11	Lower middle income	Latin America & Caribbean
El Salvador	1997	5843	9.025045922	8.821851512	26.41215454	14.47414056	62.50794822	72.53540188	1310142.882	2.153574249	1752.790001	13780791.38	2.116698108	1970.981996	10909570.05	97533668135	Lower middle income	Latin America & Caribbean
El Salvador	1998	5885	11.19103116	10.97771678	25.36316409	14.7855334	62.50794822	72.53540188	1310142.882	2.58891184	1648.089999	13628529.81	2.542393414	1877.403006	11027216.56	1.11E+11	Lower middle income	Latin America & Caribbean
El Salvador	1999	5924	11.33413878	11.00368162	25.0271435	15.29140239	62.50794822	72.53540188	1310142.882	2.620596061	1663.284997	13576814.46	2.548010701	1904.933989	11211822.07	1.14E+11	Lower middle income	Latin America & Caribbean
El Salvador	2000	5958	11.43917352	11.08208426	24.97512017	15.21670738	63.86808637	74.08382265	1310142.882	2.644097372	1677.198988	13568674.93	2.565047924	1931.588008	11185060.78	1.16E+11	Lower middle income	Latin America & Caribbean
El Salvador	2001	5988	11.52502131	11.23301051	24.32201841	15.09245591	63.86808637	74.08382265	1310142.882	2.663462082	1633.469009	13463369.06	2.598166212	1958.208005	11140166.57	1.15E+11	Lower middle income	Latin America & Caribbean
El Salvador	2002	6011	11.85059532	11.46866334	24.07056336	14.97128827	63.86808637	74.08382265	1310142.882	2.738199539	1647.794001	13421240.13	2.650733472	1985.023009	11095927.58	1.19E+11	Lower middle income	Latin America & Caribbean
El Salvador	2003	6027	12.12659778	11.88050034	24.29232662	14.94947933	63.86808637	74.08382265	1310142.882	2.803197728	1661.499006	13458441.23	2.745168697	1950.875995	11087916.51	1.22E+11	Lower middle income	Latin America & Caribbean
El Salvador	2004	6036	12.49301182	12.29461447	23.94952889	14.43034916	63.86808637	74.08382265	1310142.882	2.891877672	1674.468003	13400638.66	2.843518602	1976.966004	10892774.17	1.26E+11	Lower middle income	Latin America & Caribbean
El Salvador	2005	6038	12.45367269	12.29089966	24.14539122	14.68757867	64.76465559	75.12754218	1310142.882	2.882223886	1687.068999	13433871.08	2.842620877	2002.864993	10990543.69	1.28E+11	Lower middle income	Latin America & Caribbean
El Salvador	2006	6034	12.38035183	12.27448206	24.15208777	14.89325476	64.76465559	75.12754218	1310142.882	2.864316938	1707.44101	13434997.54	2.838656778	2034.137009	11067194.95	1.30E+11	Lower middle income	Latin America & Caribbean
El Salvador	2007	6044	12.64899169	12.82557066	24.01107815	15.14022853	64.76465559	75.12754218	1310142.882	2.930474319	1663.134995	13411141.54	2.974790171	2000.216007	11157483.78	1.32E+11	Lower middle income	Latin America & Caribbean
El Salvador	2008	6068	12.35216622	12.23483149	24.82719469	15.3100334	64.76465559	75.12754218	1310142.882	2.857462887	1744.732999	13545332.96	2.829105762	2094.223019	11218470.65	1.34E+11	Lower middle income	Latin America & Caribbean
El Salvador	2009	6091	12.39503391	12.23128947	24.72023519	15.43359133	64.76465559	75.12754218	1310142.882	2.86789377	1764.941999	13528271.47	2.828254127	2126.057998	11262297.51	1.36E+11	Lower middle income	Latin America & Caribbean
El Salvador	2010	6114	12.56613959	12.31610959	23.79959784	15.54886377	65.80105167	76.32388449	1310142.882	2.909909163	1719.403006	13374823.02	2.848718703	2160.041006	11302772.5	1.36E+11	Lower middle income	Latin America & Caribbean
El Salvador	2011	6137	12.68882962	12.38693638	23.75559145	15.33878975	65.80105167	76.32388449	1310142.882	2.940414382	1744.286019	13367183.19	2.865920505	2194.007006	11228711.86	1.39E+11	Lower middle income	Latin America & Caribbean
El Salvador	2012	6161	12.6888649	12.39065738	23.92272587	15.68619952	65.80105167	76.32388449	1310142.882	2.940423199	1771.314008	13396047.74	2.866827099	2230.106007	11350479.6	1.42E+11	Lower middle income	Latin America & Caribbean
El Salvador	2013	6186	12.69082596	12.48575005	23.92599046	16.13152395	65.80105167	76.32388449	1310142.882	2.940913381	1799.217004	13396607.47	2.890093211	2267.442	11501398.98	1.46E+11	Lower middle income	Latin America & Caribbean
El Salvador	2014	6210	12.38296267	12.27227441	24.04684503	15.52515302	65.80105167	76.32388449	1310142.882	2.864952662	1895.951991	13417219.67	2.838124155	2304.609003	11294479.44	1.47E+11	Lower middle income	Latin America & Caribbean
El Salvador	2015	6231	12.06647296	11.98932193	23.98221745	15.21498392	66.82075149	77.53811844	1310142.882	2.788908223	1922.31901	13406223.54	2.770678854	2340.286998	11184441.31	1.44E+11	Lower middle income	Latin America & Caribbean
El Salvador	2016	6251	11.79002402	11.72028178	24.09142442	15.30022229	66.82075149	77.53811844	1310142.882	2.724137983	1951.200997	13424769.55	2.708036819	2376.197992	11214970.81	1.44E+11	Lower middle income	Latin America & Caribbean
El Salvador	2017	6267	11.43158792	11.38237816	24.2133734	15.17739223	66.82075149	77.53811844	1310142.882	2.642393071	2040.421997	13445277.03	2.631363475	2471.750989	11170906.78	1.45E+11	Lower middle income	Latin America & Caribbean
El Salvador	2018	6276	11.36622399	11.3609825	24.04107254	14.98566436	66.82075149	77.53811844	1310142.882	2.627752819	2060.530998	13416239.96	2.626582344	2499.38598	11101200.22	1.46E+11	Lower middle income	Latin America & Caribbean
El Salvador	2019	6280	11.50639711	11.5192001	23.60686764	14.80624266	66.82075149	77.53811844	1310142.882	2.659249005	2019.278989	13341151.11	2.66214452	2466.826014	11034930.79	1.44E+11	Lower middle income	Latin America & Caribbean
El Salvador	2020	6293	11.64543964	11.67621996	23.54187144	14.6614762	67.95199133	78.47830093	1310142.882	2.690864101	2037.436001	13329670.67	2.6979135	2492.624004	10980719.66	1.47E+11	Lower middle income	Latin America & Caribbean
Ethiopia	1990	47878	3.266981018	2.25853369	29.28497325	23.39716981	46.46811619	49.6424487	116507.5722	1.32008138	17034.50006	1256946.144	1.211640666	17999.34996	1183079.418	54066331955	Low income	Sub-Saharan Africa
Ethiopia	1991	49937	2.98742888	2.082422919	29.27162016	23.64780472	46.46811619	49.6424487	116507.5722	1.289083441	17626.81199	1256816.984	1.193638193	18634.76199	1187033.726	54961323179	Low income	Sub-Saharan Africa
Ethiopia	1992	52012	2.375285506	1.810278212	29.4382059	23.93115353	46.46811619	49.6424487	116507.5722	1.223724734	19075.74009	1258417.861	1.166343508	19336.093	1191403.88	56244988273	Low income	Sub-Saharan Africa
Ethiopia	1993	53792	2.076643894	1.562568769	29.54087983	23.65536269	46.46811619	49.6424487	116507.5722	1.193052001	19805.26102	1259393.319	1.142042522	20082.99994	1187151.666	56985917978	Low income	Sub-Saharan Africa
Ethiopia	1994	55620	2.380253942	1.637032282	29.583426	23.61567084	46.46811619	49.6424487	116507.5722	1.224241643	20548.46304	1259795.042	1.149293889	20844.33002	1186531.44	60116619055	Low income	Sub-Saharan Africa
Ethiopia	1995	57477	2.744432609	1.776981665	29.46135753	23.42616557	48.92689294	52.2119806	116507.5722	1.262730919	20407.17608	1258638.558	1.163047182	21592.68393	1183541.209	62156207826	Low income	Sub-Saharan Africa
Ethiopia	1996	59348	3.229189626	1.989130702	29.57434342	23.1694757	48.92689294	52.2119806	116507.5722	1.315847728	21041.66911	1259709.406	1.184210265	22261.28603	1179413.285	65970115332	Low income	Sub-Saharan Africa
Ethiopia	1997	61233	3.68079867	2.207523393	29.33821496	23.15984948	48.92689294	52.2119806	116507.5722	1.367340876	20774.95079	1257459.676	1.206398516	22924.55106	1179256.723	68333646309	Low income	Sub-Saharan Africa
Ethiopia	1998	63136	4.364369515	2.670279793	29.35987581	23.1589645	48.92689294	52.2119806	116507.5722	1.44914164	21379.66695	1257667.938	1.25479697	22658.89903	1179242.324	72493868921	Low income	Sub-Saharan Africa
Ethiopia	1999	65078	4.323906102	2.714015422	29.41935865	23.13428526	48.92689294	52.2119806	116507.5722	1.444166038	22006.18305	1258237.876	1.259470395	23322.699	1178840.322	74615081275	Low income	Sub-Saharan Africa
Ethiopia	2000	67032	4.74352595	3.131337173	29.61410204	23.78670938	51.80234126	54.9582605	116507.5722	1.496605743	21730.28599	1260083.787	1.304948609	24020.22284	1189189.237	78255352710	Low income	Sub-Saharan Africa
Ethiopia	2001	69019	5.272670829	3.62799637	29.72223144	24.09223799	51.80234126	54.9582605	116507.5722	1.565455789	22300.42499	1261095.595	1.361217734	23687.49208	1193841.796	82519299650	Low income	Sub-Saharan Africa
Ethiopia	2002	71073	5.624460316	3.926393073	29.51523048	24.65860418	51.80234126	54.9582605	116507.5722	1.612973108	21973.68398	1259150.433	1.396184852	24374.28191	1202153.192	85538499246	Low income	Sub-Saharan Africa
Ethiopia	2003	73169	5.831537575	4.049359505	29.61307238	25.20394591	51.80234126	54.9582605	116507.5722	1.641615296	22625.0502	1260074.107	1.410854512	25119.47893	1209786.679	89675959824	Low income	Sub-Saharan Africa
Ethiopia	2004	75301	6.104527325	4.428410524	29.70914058	25.72702524	51.80234126	54.9582605	116507.5722	1.680152936	23313.91213	1260973.593	1.457051531	25911.36802	1216783.46	95332202555	Low income	Sub-Saharan Africa
Ethiopia	2005	77470	6.983866648	5.375493984	31.29023514	27.35281055	56.90354436	60.62770748	116507.5722	1.810546376	23000.44481	1274769.234	1.579197787	25634.92586	1236646.283	1.03E+11	Low income	Sub-Saharan Africa
Ethiopia	2006	79691	7.430030669	5.937619979	31.29062403	27.07309349	56.90354436	60.62770748	116507.5722	1.880528035	23757.93098	1274772.404	1.656484686	25380.09423	1233421.382	1.09E+11	Low income	Sub-Saharan Africa
Ethiopia	2007	81996	7.93003454	6.515500221	30.89054811	26.79819653	56.90354436	60.62770748	116507.5722	1.962173791	23477.24613	1271454.93	1.73988239	25132.19605	1230176.464	1.12E+11	Low income	Sub-Saharan Africa
Ethiopia	2008	84357	8.256974746	7.010546828	30.89658365	26.85040005	56.90354436	60.62770748	116507.5722	2.01746718	24292.43005	1271505.82	1.81465702	25999.54595	1230798.527	1.20E+11	Low income	Sub-Saharan Africa
Ethiopia	2009	86756	8.139506048	7.148481222	30.90042939	26.89929344	56.90354436	60.62770748	116507.5722	1.997423328	25170.12407	1271538.232	1.83605804	26921.56384	1231378.648	1.25E+11	Low income	Sub-Saharan Africa
Ethiopia	2010	89238	8.270366072	7.276908017	31.84149829	26.37992607	61.11761538	65.50612877	116507.5722	2.019764895	26111.64906	1279159.571	1.856210755	27893.93377	1225091.379	1.31E+11	Low income	Sub-Saharan Africa
Ethiopia	2011	91818	8.458063088	7.546464431	31.77473604	25.92624771	61.11761538	65.50612877	116507.5722	2.052247148	27123.71113	1278638.75	1.899231777	27702.62309	1219367.544	1.35E+11	Low income	Sub-Saharan Africa
Ethiopia	2012	94451	8.505739812	7.69199605	31.22481005	25.84073861	61.11761538	65.50612877	116507.5722	2.060580798	26933.21887	1274234.39	1.922871543	28726.19404	1218263.777	1.38E+11	Low income	Sub-Saharan Africa
Ethiopia	2013	97084	8.570286945	7.775412795	31.1368563	25.74455735	61.11761538	65.50612877	116507.5722	2.071917258	27988.71491	1273510.674	1.936553966	29775.14189	1217012.626	1.44E+11	Low income	Sub-Saharan Africa
Ethiopia	2014	99747	8.647874837	7.868507633	31.01812724	25.84016406	61.11761538	65.50612877	116507.5722	2.085626649	29068.98115	1272525.107	1.951938827	30850.61785	1218256.333	1.51E+11	Low income	Sub-Saharan Africa
Ethiopia	2015	102472	8.739879287	7.933873302	31.40835179	26.30998102	63.22569875	67.87582152	116507.5722	2.102000981	30169.12301	1275727.325	1.962814143	31950.71841	1224223.244	1.58E+11	Low income	Sub-Saharan Africa
Ethiopia	2016	105293	8.597303428	7.809886083	31.27677222	26.3649624	63.22569875	67.87582152	116507.5722	2.076680679	31228.76903	1274659.418	1.942236836	33021.19797	1224906.089	1.61E+11	Low income	Sub-Saharan Africa
Ethiopia	2017	108198	8.458832499	7.689584396	31.54949537	26.41148052	63.22569875	67.87582152	116507.5722	2.052381369	33647.78499	1276859.653	1.922477413	34117.54799	1225481.336	1.69E+11	Low income	Sub-Saharan Africa
Ethiopia	2018	111129	8.324020706	7.57210647	31.3969759	26.44730231	63.22569875	67.87582152	116507.5722	2.028997361	34762.87503	1275635.469	1.903375807	35230.72995	1225922.764	1.72E+11	Low income	Sub-Saharan Africa
Ethiopia	2019	114121	8.192685023	7.456907132	31.22672515	26.8036978	63.22569875	67.87582152	116507.5722	2.006472544	35885.53801	1274250.088	1.884829011	37702.74203	1230242.148	1.79E+11	Low income	Sub-Saharan Africa
Ethiopia	2020	117191	8.105124515	7.374072205	32.90392706	29.09607108	64.95217447	69.80250099	116507.5722	1.991594519	37011.58298	1287062.023	1.871604599	37477.96019	1255105.258	1.83E+11	Low income	Sub-Saharan Africa
Eritrea	1990	2150	3.179874352	2.871741182	30.0655458	24.30113498	49.00704442	52.64759184	293769.7693	1.310343504	819.154997	3187755.032	1.276469419	825.1520013	3018077.7	6600539529	Low income	Sub-Saharan Africa
Eritrea	1991	2039	3.05095981	2.768611385	29.950026	24.21696637	49.00704442	52.64759184	293769.7693	1.296063487	815.352999	3185106.977	1.265328747	823.2399996	3014932.6	6506421955	Low income	Sub-Saharan Africa
Eritrea	1992	1921	3.688898618	3.154717375	29.57541716	24.09705758	49.00704442	52.64759184	293769.7693	1.368282608	773.6210017	3176338.753	1.307544534	818.8719983	3010412.967	6585540826	Low income	Sub-Saharan Africa
Eritrea	1993	1981	4.199532724	3.464599369	29.61148157	23.52174112	49.00704442	52.64759184	293769.7693	1.428979112	765.1620004	3177195.086	1.342442809	813.7309974	2988075.575	6738082633	Low income	Sub-Saharan Africa
Eritrea	1994	2043	4.663703339	3.663981828	29.37415791	22.47311193	49.00704442	52.64759184	293769.7693	1.48648576	722.5960085	3171511.439	1.365387752	773.4369949	2944441.87	6516063898	Low income	Sub-Saharan Africa
Eritrea	1995	2157	5.047120557	3.935947685	29.63754367	22.66937831	51.76005286	55.72777661	293769.7693	1.535729093	718.7619965	3177812.287	1.397319213	772.2759906	2952907.121	6694274101	Low income	Sub-Saharan Africa
Eritrea	1996	2264	5.265854043	4.163961258	29.72150469	22.57482119	51.76005286	55.72777661	293769.7693	1.564548985	724.7459983	3179791.376	1.424665012	779.3390015	2948846.364	6879662694	Low income	Sub-Saharan Africa
Eritrea	1997	2292	5.355616519	4.235979389	29.79027577	22.63004838	51.76005286	55.72777661	293769.7693	1.576531852	734.4520036	3181401.925	1.433412906	789.6989965	2951222.06	7024383150	Low income	Sub-Saharan Africa
Eritrea	1998	2323	5.685751333	4.478530614	29.50360347	22.9738492	51.76005286	55.72777661	293769.7693	1.6213982	712.138997	3174625.73	1.463272114	804.7520035	2965763.078	7158013248	Low income	Sub-Saharan Africa
Eritrea	1999	2356	6.014335856	4.704342164	29.5344593	23.13644949	51.76005286	55.72777661	293769.7693	1.667321669	733.0140022	3175363.037	1.491629407	788.8390039	2972493.625	7378434693	Low income	Sub-Saharan Africa
Eritrea	2000	2393	6.927186861	5.37844138	28.95245857	24.33823404	53.96332477	58.78714076	293769.7693	1.801844537	722.3960001	3161124.947	1.579593471	816.2450048	3019456.84	8007755620	Low income	Sub-Saharan Africa
Eritrea	2001	2462	6.952736764	5.421305554	29.09962893	24.61505352	53.96332477	58.78714076	293769.7693	1.805761931	768.5869986	3164792.134	1.585359146	861.8789994	3029611.321	8531991791	Low income	Sub-Saharan Africa
Eritrea	2002	2547	7.661022148	5.745627516	28.78679279	24.76378487	53.96332477	58.78714076	293769.7693	1.917815701	781.3009983	3156941.634	1.629671301	875.807998	3034969.31	9062082394	Low income	Sub-Saharan Africa
Eritrea	2003	2653	8.170204174	6.201552544	28.785674	25.27533266	53.96332477	58.78714076	293769.7693	2.002642092	834.1850029	3156913.182	1.694066694	927.9430037	3052888.969	10072990408	Low income	Sub-Saharan Africa
Eritrea	2004	2763	9.090210245	6.58251647	28.37094618	25.32304194	53.96332477	58.78714076	293769.7693	2.165535924	847.4499998	3146177.651	1.749821705	942.3560047	3054520.855	10810580466	Low income	Sub-Saharan Africa
Eritrea	2005	2832	9.537921163	7.013195477	29.53474556	26.56670705	57.93730762	62.73575599	293769.7693	2.249534484	856.5720082	3175369.868	1.815065609	987.5029947	3094807.111	11665661757	Low income	Sub-Saharan Africa
Eritrea	2006	2880	9.566089237	7.06916004	29.42174951	26.67890063	57.93730762	62.73575599	293769.7693	2.254926967	883.5260001	3172660.415	1.823720424	1012.301002	3098236.329	12040670271	Low income	Sub-Saharan Africa
Eritrea	2007	2926	8.677957909	6.879492592	29.67639606	26.65988229	57.93730762	62.73575599	293769.7693	2.090966548	941.3739991	3178729.853	1.794554623	1031.930999	3097657.33	11993370167	Low income	Sub-Saharan Africa
Eritrea	2008	3006	8.659173976	6.802033455	29.47468332	26.90395068	57.93730762	62.73575599	293769.7693	2.087630703	957.3980035	3173932.918	1.782778039	1046.438004	3105017.217	12136335688	Low income	Sub-Saharan Africa
Eritrea	2009	3084	8.712906124	6.841339184	29.37214043	26.77503248	57.93730762	62.73575599	293769.7693	2.097187205	969.3620037	3171462.629	1.788744238	1056.463	3101148.715	12307744209	Low income	Sub-Saharan Africa
Eritrea	2010	3148	8.579887048	6.916544818	29.508004	26.44498747	60.59082018	65.55004784	293769.7693	2.073608651	978.5380025	3174731	1.800215373	1063.853995	3091049.556	12361736119	Low income	Sub-Saharan Africa
Eritrea	2011	3208	8.995651328	7.292013039	29.39739495	26.17576734	60.59082018	65.55004784	293769.7693	2.148200173	979.2410008	3172073.018	1.858595525	1065.094003	3082599.187	12775039297	Low income	Sub-Saharan Africa
Eritrea	2012	3253	9.328521116	7.599037304	29.33231866	25.61717265	60.59082018	65.55004784	293769.7693	2.209849237	979.9459972	3170497.491	1.907737855	1035.336996	3064436.683	12918543626	Low income	Sub-Saharan Africa
Eritrea	2013	3296	9.204533363	8.431968693	29.36199449	25.40996183	60.59082018	65.55004784	293769.7693	2.186682021	981.6069954	3171217.037	2.04770026	1038.358003	3057476.975	13307846077	Low income	Sub-Saharan Africa
Eritrea	2014	3323	8.952576427	7.433385749	29.18615624	25.60320803	60.59082018	65.55004784	293769.7693	2.140349206	984.4560048	3166926.901	1.881064403	1079.280002	3063971.488	12893427343	Low income	Sub-Saharan Africa
Eritrea	2015	3340	8.192160271	7.005297535	30.42655445	25.96185815	62.74463164	67.95852824	293769.7693	2.006383049	1026.357998	3195864.789	1.813847519	1086.407003	3075745.701	12642132480	Low income	Sub-Saharan Africa
Eritrea	2016	3365	7.78617366	6.755909014	30.36124323	26.00772538	62.74463164	67.95852824	293769.7693	1.938326091	1043.663002	3194416.005	1.775802203	1105.353003	3077225.765	12502423782	Low income	Sub-Saharan Africa
Eritrea	2017	3397	7.454413222	6.549146178	30.87448058	26.04445697	62.74463164	67.95852824	293769.7693	1.884429502	1104.866	3205587.222	1.744865412	1123.422006	3078406.883	12708522869	Low income	Sub-Saharan Africa
Eritrea	2018	3445	7.464653583	6.589822598	30.82972867	26.08744648	62.74463164	67.95852824	293769.7693	1.886070482	1124.928996	3204632.422	1.750908718	1142.914997	3079784.55	12962333323	Low income	Sub-Saharan Africa
Eritrea	2019	3499	7.375971978	6.513498577	30.81690302	26.1606926	62.74463164	67.95852824	293769.7693	1.871906852	1149.590992	3204358.111	1.739586392	1166.964994	3082120.274	13152361972	Low income	Sub-Saharan Africa
Eritrea	2020	3556	7.318449767	6.459354933	31.37982679	28.66223375	64.36269323	69.75120257	293769.7693	1.862776712	1179.300994	3216120.648	1.731598845	1245.240014	3153757.304	13865400239	Low income	Sub-Saharan Africa
Estonia	1990	1571	12.30870153	12.83864542	19.45329879	16.28830804	61.67923447	74.13897815	3898179.68	2.846925472	532.662	37084388.03	2.978098057	630.7970008	34375182.84	1.21E+11	High income	Europe & Central Asia	1
Estonia	1991	1566	12.35063183	12.85235479	19.0719361	15.81962518	61.67923447	74.13897815	3898179.68	2.857090231	526.7849998	36795227.55	2.981570447	626.1209981	33908376.26	1.19E+11	High income	Europe & Central Asia	1
Estonia	1992	1540	12.45272477	12.9390481	18.69223856	15.34610067	61.67923447	74.13897815	3898179.68	2.881991666	517.9240008	36497865.43	3.003622584	618.9319997	33417477.7	1.17E+11	High income	Europe & Central Asia	1
Estonia	1993	1504	12.06519813	12.49172978	18.31438273	15.17070418	61.67923447	74.13897815	3898179.68	2.788606033	507.7470004	36192263.31	2.891562553	620.5709988	33230572.07	1.11E+11	High income	Europe & Central Asia	1
Estonia	1994	1476	12.09750845	12.88817409	17.94087058	14.38166784	61.67923447	74.13897815	3898179.68	2.796275123	498.4050012	35880372.24	2.990662091	602.544001	32354425.25	1.08E+11	High income	Europe & Central Asia	1
Estonia	1995	1453	12.50886764	13.25787964	17.21754952	13.90898381	62.34374573	75.33477613	3898179.68	2.895777812	481.5329996	35247488.01	3.086135834	596.2709992	31800709.53	1.08E+11	High income	Europe & Central Asia	1
Estonia	1996	1435	12.89360172	13.7332626	17.291921	13.84238893	62.34374573	75.33477613	3898179.68	2.992042145	480.9890008	35314370.11	3.213392784	584.8219994	31720895.01	1.10E+11	High income	Europe & Central Asia	1
Estonia	1997	1421	13.27576554	14.1509421	17.33730827	14.06636234	62.34374573	75.33477613	3898179.68	3.090831261	482.9120026	35354979.52	3.329526422	584.5259989	31987543.22	1.15E+11	High income	Europe & Central Asia	1
Estonia	1998	1411	13.51407885	14.71803475	17.13510301	13.68156218	62.34374573	75.33477613	3898179.68	3.154079524	476.2100004	35172848.22	3.493950184	575.8900024	31526269.5	1.16E+11	High income	Europe & Central Asia	1
Estonia	1999	1403	13.69500305	14.98390679	16.83743808	13.46093651	62.34374573	75.33477613	3898179.68	3.202959607	479.9049997	34898973.21	3.57380937	577.1750011	31254912.42	1.18E+11	High income	Europe & Central Asia	1
Estonia	2000	1397	13.96032229	15.47197469	16.93321889	13.40319702	64.71588291	77.08220635	3898179.68	3.276013854	482.7710033	34987856.3	3.725189968	578.3340021	31183051.94	1.23E+11	High income	Europe & Central Asia	1
Estonia	2001	1388	14.18387856	15.91410253	17.05012176	13.30541987	64.71588291	77.08220635	3898179.68	3.338860822	483.6030002	35095364.3	3.867849682	568.480004	31060554.86	1.25E+11	High income	Europe & Central Asia	1
Estonia	2002	1379	14.29551191	16.24455593	16.86489767	13.29611652	64.71588291	77.08220635	3898179.68	3.37069351	483.3220013	34924529.31	3.978032116	567.8609995	31048846.31	1.27E+11	High income	Europe & Central Asia	1
Estonia	2003	1371	14.283843	16.35419662	17.01963948	13.6052256	64.71588291	77.08220635	3898179.68	3.367351921	482.5619989	35067434.59	4.015278513	567.0840031	31432955.03	1.29E+11	High income	Europe & Central Asia	1
Estonia	2004	1362	14.40001585	16.4618919	16.67921822	13.74342811	64.71588291	77.08220635	3898179.68	3.4007682	482.0079993	34750553.38	4.052203517	566.4549999	31601452	1.30E+11	High income	Europe & Central Asia	1
Estonia	2005	1355	14.54062779	16.49617458	16.77130105	14.07134057	66.95263004	79.03458279	3898179.68	3.441658103	471.3609984	34837175.37	4.064028974	566.1440009	31993412.5	1.30E+11	High income	Europe & Central Asia	1
Estonia	2006	1347	14.30477406	16.3080119	17.43508637	14.386275	66.95263004	79.03458279	3898179.68	3.373348245	482.6469987	35441934.14	3.999546628	565.7470014	32359713.48	1.31E+11	High income	Europe & Central Asia	1
Estonia	2007	1341	14.16137032	16.12083357	17.57890657	14.11378833	66.95263004	79.03458279	3898179.68	3.332479019	483.8699995	35568528.14	3.936416743	565.8679958	32043357.2	1.29E+11	High income	Europe & Central Asia	1
Estonia	2008	1337	13.93711279	15.95895804	17.72961088	14.16480651	66.95263004	79.03458279	3898179.68	3.26955728	485.0980019	35699531.67	3.882624853	566.3400013	32103148.03	1.27E+11	High income	Europe & Central Asia	1
Estonia	2009	1335	13.86806491	15.89171706	17.40802855	14.39836344	66.95263004	79.03458279	3898179.68	3.250424222	485.8089994	35417943.75	3.86049707	566.8380004	32373579.1	1.27E+11	High income	Europe & Central Asia	1
Estonia	2010	1332	14.05753814	15.91286975	17.53347314	14.35134771	70.45162006	81.2275808	3898179.68	3.303196849	485.9340012	35528703.64	3.867444406	567.0209997	32319571.23	1.28E+11	High income	Europe & Central Asia	1
Estonia	2011	1327	14.23898466	15.97358839	17.62061126	14.23521552	70.45162006	81.2275808	3898179.68	3.354536793	485.2350004	35604949.1	3.887456211	566.4339992	32185239.28	1.29E+11	High income	Europe & Central Asia	1
Estonia	2012	1323	14.38254409	16.089462	17.41897412	14.16502893	70.45162006	81.2275808	3898179.68	3.395721468	484.4740025	35427655.11	3.925933942	565.7010038	32103408.12	1.30E+11	High income	Europe & Central Asia	1
Estonia	2013	1318	14.55467622	16.19694258	17.09412695	14.06431554	70.45162006	81.2275808	3898179.68	3.4457703	476.4389991	35135557.07	3.96196502	564.7670026	31985129.35	1.29E+11	High income	Europe & Central Asia	1
Estonia	2014	1315	14.60088089	16.27993615	17.06610082	13.73003155	70.45162006	81.2275808	3898179.68	3.459329817	476.2820002	35109976.39	3.990013332	563.5990015	31585205.36	1.29E+11	High income	Europe & Central Asia	1
Estonia	2015	1315	14.79171763	16.46381285	17.15579922	14.04580145	72.40468564	82.49419036	3898179.68	3.51590162	476.2699996	35191633.94	4.052865218	562.1899981	31963275.83	1.32E+11	High income	Europe & Central Asia	1
Estonia	2016	1316	15.05399353	16.76552749	17.43847342	13.87474474	72.40468564	82.49419036	3898179.68	3.595163428	478.7199993	35444933.33	4.158148223	555.3610025	31759730.15	1.34E+11	High income	Europe & Central Asia	1
Estonia	2017	1318	15.2315047	16.99552643	17.41396907	13.8978227	72.40468564	82.49419036	3898179.68	3.649820175	480.8460006	35423215.54	4.240239471	555.1899986	31787364.34	1.37E+11	High income	Europe & Central Asia	1
Estonia	2018	1322	15.39783385	17.13996664	17.25362154	13.84844261	72.40468564	82.49419036	3898179.68	3.701787746	482.3890011	35279980.3	4.29261955	554.4869983	31728169.09	1.39E+11	High income	Europe & Central Asia	1
Estonia	2019	1327	15.44667323	17.32041104	17.10144589	13.91622585	72.40468564	82.49419036	3898179.68	3.717187092	483.358998	35142227.37	4.358966283	553.0229983	31809361.97	1.40E+11	High income	Europe & Central Asia	1
Estonia	2020	1329	15.44545687	17.38851621	17.21141864	13.92487584	73.40977133	83.06449487	3898179.68	3.71680279	483.8350011	35241955.64	4.384273256	550.7940002	31819689.58	1.40E+11	High income	Europe & Central Asia	1
Fiji	1990	780	12.07640358	12.09372584	26.65342554	9.094511688	62.35363295	67.24915511	1296193.067	2.791263343	210.7620004	13666848.34	2.795376204	207.4219996	8210076.984	12800488446	Upper middle income	East Asia & Pacific
Fiji	1991	785	12.74829494	12.76325824	26.05543046	9.541702599	62.35363295	67.24915511	1296193.067	2.955314485	206.209	13584332.09	2.959075684	203.030001	8472626.12	13368654996	Upper middle income	East Asia & Pacific
Fiji	1992	787	12.86948855	13.08373005	25.90464292	10.1813874	62.35363295	67.24915511	1296193.067	2.985915878	209.6129999	13562854.56	3.0407891	206.3020001	8831258.899	14028844473	Upper middle income	East Asia & Pacific
Fiji	1993	789	12.76387616	13.0359201	25.75944555	10.84831859	62.35363295	67.24915511	1296193.067	2.959231108	213.538	13541911.48	3.028456877	210.141001	9184973.312	14402590359	Upper middle income	East Asia & Pacific
Fiji	1994	791	12.68828662	13.01195299	25.61786039	11.53997274	62.35363295	67.24915511	1296193.067	2.94027867	217.8219997	13521239	3.022293573	214.3819991	9531222.68	14835297975	Upper middle income	East Asia & Pacific
Fiji	1995	792	12.48805752	12.90964866	25.69049922	12.15930308	62.34975155	67.12038492	1296193.067	2.890660115	230.6639983	13531875.88	2.996126046	218.7969999	9824455.41	15463022195	Upper middle income	East Asia & Pacific
Fiji	1996	797	12.35063245	12.71549157	25.49094259	12.85615212	62.34975155	67.12038492	1296193.067	2.857090384	233.907999	13502495.41	2.9470857	222.0400013	10136451.2	15656666470	Upper middle income	East Asia & Pacific
Fiji	1997	805	12.32300374	12.72713822	25.43983628	12.78132347	62.34975155	67.12038492	1296193.067	2.850388548	237.3859987	13494890.59	2.950004655	225.557999	10103827.42	15854272182	Upper middle income	East Asia & Pacific
Fiji	1998	814	12.27233789	12.77694117	25.37448076	12.73033242	62.34975155	67.12038492	1296193.067	2.838139468	240.8729997	13485117.17	2.962519236	229.0120018	10081477.18	16058649396	Upper middle income	East Asia & Pacific
Fiji	1999	823	12.05408054	12.74839394	25.26647217	12.7178477	62.34975155	67.12038492	1296193.067	2.785972059	244.1619991	13468845.83	2.955339353	232.132999	10075990.14	16074342421	Upper middle income	East Asia & Pacific
Fiji	2000	833	11.99131538	12.54121677	25.50504032	12.69300563	63.44215412	67.87846169	1296193.067	2.771148366	247.1920011	13504587.4	2.903751219	234.9470005	10065054.7	16117377983	Upper middle income	East Asia & Pacific
Fiji	2001	841	12.18864067	12.70106241	25.29300146	12.61831494	63.44215412	67.87846169	1296193.067	2.818019849	253.3359992	13472856.28	2.943473377	240.5780014	10032036.54	16722386858	Upper middle income	East Asia & Pacific
Fiji	2002	850	12.44771622	13.09354215	25.04529088	12.53534605	63.44215412	67.87846169	1296193.067	2.880764985	258.5389995	13435055.35	3.043326263	245.3039986	9995112.284	17468048314	Upper middle income	East Asia & Pacific
Fiji	2003	858	12.89635526	13.46763883	24.39109823	12.42881583	63.44215412	67.87846169	1296193.067	2.992742517	254.8349996	13331312.45	3.141653648	249.552	9947318.919	17965956503	Upper middle income	East Asia & Pacific
Fiji	2004	867	13.50889016	13.97822908	23.66192233	12.10786539	63.44215412	67.87846169	1296193.067	3.152688761	251.7949995	13208672.45	3.281003996	246.208999	9800684.827	18402574926	Upper middle income	East Asia & Pacific
Fiji	2005	875	13.66922687	14.15752694	23.44585666	11.98572205	63.77505728	67.97909895	1296193.067	3.195949682	257.6439992	13170848.32	3.331390519	251.3829997	9743821.315	19005115112	Upper middle income	East Asia & Pacific
Fiji	2006	883	13.45499179	14.09422358	23.77326303	11.93670108	63.77505728	67.97909895	1296193.067	3.13827819	268.5269999	13227894.05	3.31351316	253.8869983	9720833.196	19325038521	Upper middle income	East Asia & Pacific
Fiji	2007	891	12.94785686	13.6964497	23.70264175	11.87622427	63.77505728	67.97909895	1296193.067	3.005872374	272.4379988	13215723.27	3.203353484	257.2349999	9692340.63	18809169386	Upper middle income	East Asia & Pacific
Fiji	2008	897	12.87741242	13.46046818	23.6326	12.04492388	63.77505728	67.97909895	1296193.067	2.987927656	276.9070003	13203579.98	3.139739376	268.7519993	9771456.301	19169617309	Upper middle income	East Asia & Pacific
Fiji	2009	901	12.69622617	13.34376883	23.58326118	11.98248744	63.77505728	67.97909895	1296193.067	2.942263622	281.2399985	13194982.49	3.108748864	272.8470002	9742307.411	19182163226	Upper middle income	East Asia & Pacific
Fiji	2010	905	12.85400873	13.51582032	24.3876917	13.53585852	64.30431654	68.5993399	1296193.067	2.981989639	284.9420007	13330757	3.154546441	268.5690001	10423476.72	20157974467	Upper middle income	East Asia & Pacific
Fiji	2011	908	13.04948284	13.62773925	24.37276334	14.05729122	64.30431654	68.5993399	1296193.067	3.031950195	286.5569992	13328320.95	3.184699182	270.3180011	10632696.39	20733490904	Upper middle income	East Asia & Pacific
Fiji	2012	911	12.91497996	13.61872695	23.81293864	13.31654465	64.30431654	68.5993399	1296193.067	2.99748408	287.2070005	13234699.72	3.182260492	271.5180018	10332670.95	20321583412	Upper middle income	East Asia & Pacific
Fiji	2013	913	13.11784642	13.71984471	23.22164576	12.60729007	64.30431654	68.5993399	1296193.067	3.049619857	286.9859997	13130856.89	3.209729932	272.1220001	10027145.06	20250193179	Upper middle income	East Asia & Pacific
Fiji	2014	916	13.28147466	13.76614718	22.60375487	11.93130118	64.30431654	68.5993399	1296193.067	3.092331527	286.3989998	13016619.48	3.222387391	272.377001	9718295.083	20057835963	Upper middle income	East Asia & Pacific
Fiji	2015	917	13.35324064	13.79932226	22.46017412	11.48840068	64.49260331	69.08168098	1296193.067	3.111252737	285.9540012	12989203.71	3.231486966	272.724001	9506101.619	19933937905	Upper middle income	East Asia & Pacific
Fiji	2016	918	13.35504096	13.85488737	22.22739992	10.97304357	64.49260331	69.08168098	1296193.067	3.11172888	287.4210007	12944039.96	3.246785488	274.7939992	9248925.741	19828706997	Upper middle income	East Asia & Pacific
Fiji	2017	919	13.49636292	13.99400688	22.0706908	10.91319128	64.49260331	69.08168098	1296193.067	3.149333517	289.2520014	12913127.43	3.285407144	277.1010002	9218321.231	20155490475	Upper middle income	East Asia & Pacific
Fiji	2018	919	13.64372536	14.13331539	21.55638048	10.84774805	64.49260331	69.08168098	1296193.067	3.189029554	284.1370007	12808731.84	3.324541626	279.8040007	9184679.205	20150037373	Upper middle income	East Asia & Pacific
Fiji	2019	918	13.80576647	14.26478807	21.45373583	10.77635729	64.49260331	69.08168098	1296193.067	3.233257523	286.8209997	12787344.95	3.361902338	282.8529999	9147765.715	20557382366	Upper middle income	East Asia & Pacific
Fiji	2020	920	13.75955825	14.2598176	22.25960618	11.56889675	64.90527278	69.966498	1296193.067	3.220583169	289.7490011	12950342.13	3.360482269	286.0799979	9545263.613	21261250214	Upper middle income	East Asia & Pacific
Finland	1990	4987	14.17002632	15.27581063	17.75054424	14.89690915	70.63084813	79.57757621	10574234.58	3.334931827	1808.916003	96887847.97	3.663591328	1952.151003	89334828.01	1.22E+12	High income	Europe & Central Asia	1
Finland	1991	5014	14.47572536	15.55363189	17.27440009	14.30084418	70.63084813	79.57757621	10574234.58	3.422723761	1819.399993	95751415.63	3.751135936	1930.507009	87512313.47	1.23E+12	High income	Europe & Central Asia	1
Finland	1992	5042	14.77919842	15.83258521	16.54076375	14.07087872	70.63084813	79.57757621	10574234.58	3.512162224	1798.627995	93907860.07	3.841142095	1939.193009	86784119.71	1.24E+12	High income	Europe & Central Asia	1
Finland	1993	5067	14.97915462	16.22173786	16.22113447	13.83258827	70.63084813	79.57757621	10574234.58	3.572366075	1807.833987	93068002.55	3.970324059	1946.261994	86014396.94	1.27E+12	High income	Europe & Central Asia	1
Finland	1994	5088	15.2029549	16.48585739	16.00073224	13.58647103	70.63084813	79.57757621	10574234.58	3.640973774	1817.370991	92475438	4.060466538	1952.714992	85202854.58	1.29E+12	High income	Europe & Central Asia	1
Finland	1995	5108	15.29434113	16.64717018	16.03472734	13.46830386	72.09527464	80.70489482	10574234.58	3.66936637	1827.903994	92567561.51	4.11652543	1930.507007	84807138.52	1.29E+12	High income	Europe & Central Asia	1
Finland	1996	5125	15.35060489	16.77325426	15.98755444	13.41931345	72.09527464	80.70489482	10574234.58	3.68695685	1836.301002	92439655.76	4.160880089	1934.593992	84641911.29	1.31E+12	High income	Europe & Central Asia	1
Finland	1997	5140	15.55795601	16.91207609	15.25586878	12.93441371	72.09527464	80.70489482	10574234.58	3.75251492	1813.905999	90388647.02	4.21026869	1941.285005	82968867.5	1.29E+12	High income	Europe & Central Asia	1
Finland	1998	5154	15.80175719	17.14292175	15.21884807	12.91161191	72.09527464	80.70489482	10574234.58	3.831090011	1825.402002	90281444.2	4.293697926	1949.645994	82888484.41	1.33E+12	High income	Europe & Central Asia	1
Finland	1999	5165	15.96359099	17.3707263	15.21588218	13.10869977	72.09527464	80.70489482	10574234.58	3.884154134	1837.094988	90272841.09	4.377648621	1958.430007	83578157.97	1.36E+12	High income	Europe & Central Asia	1
Finland	2000	5176	16.19663976	17.45717543	15.46009115	13.21865426	73.52074558	81.74469224	10574234.58	3.961863041	1848.208999	90973999.43	4.40993483	1966.982001	83957932.62	1.39E+12	High income	Europe & Central Asia	1
Finland	2001	5188	16.35969188	17.62345745	15.50441231	12.98787016	73.52074558	81.74469224	10574234.58	4.017154474	1862.020016	91099698.63	4.472707292	1945.606002	83156707.65	1.41E+12	High income	Europe & Central Asia	1
Finland	2002	5201	16.45384836	17.71056353	15.39617044	12.99354877	73.52074558	81.74469224	10574234.58	4.049433969	1874.305003	90791877.95	4.505946189	1955.243999	83176611.57	1.42E+12	High income	Europe & Central Asia	1
Finland	2003	5213	16.791426	17.82165375	15.00846632	12.86465012	73.52074558	81.74469224	10574234.58	4.167311944	1851.625988	89665783.15	4.548695867	1964.112002	82722438.51	1.43E+12	High income	Europe & Central Asia	1
Finland	2004	5228	16.3073578	17.53784048	15.13234202	12.89734239	73.52074558	81.74469224	10574234.58	3.999324265	1898.318014	90029624.97	4.440275573	1973.720003	82838100.8	1.41E+12	High income	Europe & Central Asia	1
Finland	2005	5246	16.46350221	17.73677121	15.17289314	13.02808906	74.73638492	82.9124997	10574234.58	4.052758205	1911.411008	90147899.91	4.515995063	1984.640006	83297470.94	1.44E+12	High income	Europe & Central Asia	1
Finland	2006	5266	16.45738642	17.723027	15.31796858	13.19677004	74.73638492	82.9124997	10574234.58	4.05065196	1923.315016	90567716.92	4.510722295	1994.53399	83882628.79	1.46E+12	High income	Europe & Central Asia	1
Finland	2007	5289	16.40707968	17.63904193	15.34178112	13.2142784	74.73638492	82.9124997	10574234.58	4.033368055	1935.936988	90636132.01	4.478636126	2005.390998	83942886.43	1.46E+12	High income	Europe & Central Asia	1
Finland	2008	5313	16.27947089	17.4823351	15.49066974	13.57611722	74.73638492	82.9124997	10574234.58	3.989855542	1948.893004	91060773.98	4.419375883	2048.878998	85168340.61	1.48E+12	High income	Europe & Central Asia	1
Finland	2009	5339	16.00353853	17.32485771	15.20093379	13.56130035	74.73638492	82.9124997	10574234.58	3.897365355	1962.074	90229447.61	4.360614141	2059.795993	85118896.31	1.45E+12	High income	Europe & Central Asia	1
Finland	2010	5363	16.06366297	17.242148	15.34538247	13.45550003	76.32905282	83.67474285	10574234.58	3.917334125	1975.889001	90646466.91	4.330065115	2070.703987	84764022.16	1.46E+12	High income	Europe & Central Asia	1
Finland	2011	5388	16.07905826	17.18517973	15.41381021	13.41160227	76.32905282	83.67474285	10574234.58	3.922463705	1988.48001	90842235.7	4.309148311	2079.976004	84615841.46	1.47E+12	High income	Europe & Central Asia	1
Finland	2012	5414	16.00876493	17.16296028	15.33677298	13.49850856	76.32905282	83.67474285	10574234.58	3.899097121	2002.968987	90621754.77	4.301017506	2091.174003	84908665.93	1.47E+12	High income	Europe & Central Asia	1
Finland	2013	5439	16.86143766	17.89524331	14.86434595	13.13032122	76.32905282	83.67474285	10574234.58	4.192185516	1983.112999	89237630.03	4.577237641	2070.002998	83653117.49	1.53E+12	High income	Europe & Central Asia	1
Finland	2014	5461	16.77180657	17.76605216	14.78586989	13.22764942	76.32905282	83.67474285	10574234.58	4.16036811	1998.581988	89002278.16	4.527248832	2082.309002	83988844.43	1.53E+12	High income	Europe & Central Asia	1
Finland	2015	5479	16.73593108	17.6944681	14.86649913	13.30393288	77.39242887	84.52497428	10574234.58	4.147700737	2013.826003	89244065.36	4.49978577	2095.201996	84250044.31	1.54E+12	High income	Europe & Central Asia	1
Finland	2016	5495	16.7361631	17.64343004	14.92567356	13.17855779	77.39242887	84.52497428	10574234.58	4.14778254	2027.283004	89420463.5	4.480306923	2107.485992	83819853.37	1.54E+12	High income	Europe & Central Asia	1
Finland	2017	5508	16.8029537	17.72357168	15.02497775	13.23851534	77.39242887	84.52497428	10574234.58	4.171397304	2039.380994	89714501.32	4.510931137	2118.888007	84026153.64	1.57E+12	High income	Europe & Central Asia	1
Finland	2018	5515	16.91160508	17.87404886	15.1442588	13.42966179	77.39242887	84.52497428	10574234.58	4.210100132	2050.280984	90064424.81	4.568999043	2128.934015	84676869.9	1.60E+12	High income	Europe & Central Asia	1
Finland	2019	5522	17.03248731	17.99326931	15.0721408	13.43367048	77.39242887	84.52497428	10574234.58	4.253581873	2059.987003	89853283.29	4.615535478	2137.806008	84690403.71	1.62E+12	High income	Europe & Central Asia	1
Finland	2020	5529	17.15152988	18.02854958	15.08946597	13.45044148	78.4933963	85.1472861	10574234.58	4.296840734	2037.008992	89904124.78	4.629397428	2114.404998	84746974.77	1.62E+12	High income	Europe & Central Asia	1
France	1990	56413	13.67459368	14.05375502	17.32605316	12.1355557	71.86998731	81.47559561	12594889.28	3.197407939	20034.67708	114198276.8	3.302134827	21882.6071	95356065.9	1.42E+13	High income	Europe & Central Asia	1
France	1991	56645	13.81202553	14.24759258	17.11860978	12.28558653	71.86998731	81.47559561	12594889.28	3.234978138	20226.59801	113593859.8	3.356992116	22088.08894	96025371.11	1.46E+13	High income	Europe & Central Asia	1
France	1992	56864	14.02115516	14.52592306	16.98301161	12.04657927	71.86998731	81.47559561	12594889.28	3.292997317	20399.78096	113192975.2	3.437359056	21856.71505	94955080.8	1.47E+13	High income	Europe & Central Asia	1
France	1993	57054	14.18401807	14.74158111	16.78222346	12.14398871	71.86998731	81.47559561	12594889.28	3.338900414	20549.93007	112590810.4	3.50095012	22037.92097	95393913.4	1.51E+13	High income	Europe & Central Asia	1
France	1994	57230	14.78468783	15.25970423	16.27624607	12.18761626	71.86998731	81.47559561	12594889.28	3.51380138	20274.35698	111027008.6	3.658579142	22207.12499	95589281.83	1.57E+13	High income	Europe & Central Asia	1
France	1995	57420	14.93562049	15.42138822	16.17772557	12.2644141	73.17639059	82.32592148	12594889.28	3.559171316	20405.60395	110714614.6	3.709206598	22363.90802	95931434.91	1.60E+13	High income	Europe & Central Asia	1
France	1996	57623	15.06126389	15.58294071	16.15886463	12.09492748	73.17639059	82.32592148	12594889.28	3.597385857	20523.46194	110654510.5	3.760492604	22121.55199	95173345.18	1.61E+13	High income	Europe & Central Asia	1
France	1997	57839	15.02337985	15.59404126	15.97108937	11.95062928	73.17639059	82.32592148	12594889.28	3.58582039	20618.304	110050842.4	3.764042477	22254.51801	94519256.33	1.61E+13	High income	Europe & Central Asia	1
France	1998	58080	15.00679605	15.55807638	15.77327872	11.9072889	73.17639059	82.32592148	12594889.28	3.580769295	20705.37104	109404404.3	3.752553316	22377.382	94321227.02	1.60E+13	High income	Europe & Central Asia	1
France	1999	58352	14.53477669	15.07174448	15.5605929	12.15923651	73.17639059	82.32592148	12594889.28	3.439946844	20804.73486	108697121	3.600592015	22866.70205	95462276.93	1.56E+13	High income	Europe & Central Asia	1
France	2000	58665	14.45748265	14.95055884	15.844397	12.13013878	74.53330602	83.20914407	12594889.28	3.417420495	21314.384	109638068.6	3.56369348	23028.087	95331740.39	1.58E+13	High income	Europe & Central Asia	1
France	2001	59015	14.38209739	14.85938132	15.70480555	12.01335103	74.53330602	83.20914407	12594889.28	3.395592537	21462.31895	109178092	3.536181287	23198.688	94804553.52	1.57E+13	High income	Europe & Central Asia	1
France	2002	59373	14.26055051	14.79608428	15.74160966	12.07060347	74.53330602	83.20914407	12594889.28	3.360691624	21638.47201	109299897.8	3.517206841	23404.20013	95063648.36	1.58E+13	High income	Europe & Central Asia	1
France	2003	59728	14.28572163	14.8730885	15.76600574	12.4637205	74.53330602	83.20914407	12594889.28	3.367889674	21828.631	109380428.7	3.540303729	23630.28592	96809043.48	1.61E+13	High income	Europe & Central Asia	1
France	2004	60108	14.29308755	14.8937484	15.75545413	12.39449978	74.53330602	83.20914407	12594889.28	3.369998979	22017.18604	109345618.6	3.546526288	23856.16601	96505926.6	1.63E+13	High income	Europe & Central Asia	1
France	2005	60510	14.63838506	15.23510468	15.31827341	12.53125022	76.06791075	84.30569677	12594889.28	3.470375252	21794.16195	107875553.6	3.650937186	24068.54096	97103041.8	1.67E+13	High income	Europe & Central Asia	1
France	2006	60919	14.62642273	15.22598009	15.19703721	12.53831065	76.06791075	84.30569677	12594889.28	3.466848376	21968.40701	107458115.8	3.648106653	24254.42488	97133682.86	1.68E+13	High income	Europe & Central Asia	1
France	2007	61329	14.56597218	15.17803536	15.13896894	12.58637919	76.06791075	84.30569677	12594889.28	3.449080368	22131.95599	107256647.6	3.633269769	24425.32804	97341804.01	1.68E+13	High income	Europe & Central Asia	1
France	2008	61721	14.56121647	15.1529509	15.12625993	12.61452551	76.06791075	84.30569677	12594889.28	3.44768641	22285.26587	107212420.8	3.625531241	24583.33607	97463274.28	1.69E+13	High income	Europe & Central Asia	1
France	2009	62093	14.56389216	15.1789129	15.16371893	12.70946565	76.06791075	84.30569677	12594889.28	3.448470618	22432.05106	107342639.4	3.633540787	24734.79303	97870867.94	1.71E+13	High income	Europe & Central Asia	1
France	2010	62445	14.68626312	15.31228674	15.20274367	12.68127407	77.32688038	85.03839437	12594889.28	3.484527192	22575.57805	107477860.7	3.674967807	24885.23706	97750179.99	1.74E+13	High income	Europe & Central Asia	1
France	2011	62775	14.73263784	15.38792765	15.16733298	12.69688639	77.32688038	85.03839437	12594889.28	3.498289785	22721.85192	107355181	3.698672051	25032.93205	97817051.95	1.76E+13	High income	Europe & Central Asia	1
France	2012	63071	14.8135201	15.5128561	15.31553152	12.5504021	77.32688038	85.03839437	12594889.28	3.522423364	22862.72797	107866160.2	3.738157222	24804.677	97186114.98	1.77E+13	High income	Europe & Central Asia	1
France	2013	63335	14.86485311	15.57920266	15.24273329	12.60017017	77.32688038	85.03839437	12594889.28	3.537826354	22994.84703	107615960.8	3.759297955	24948.07797	97401357.67	1.79E+13	High income	Europe & Central Asia	1
France	2014	63588	14.87852166	15.61898043	15.09595	12.62553365	77.32688038	85.03839437	12594889.28	3.541939085	23115.39389	107106750.6	3.772030069	25081.99394	97510702.78	1.80E+13	High income	Europe & Central Asia	1
France	2015	63810	14.98234225	15.72383199	15.12515648	12.6271178	78.08822577	85.35960118	12594889.28	3.573334134	23223.89801	107208578.6	3.805798099	25205.814	97517524.43	1.83E+13	High income	Europe & Central Asia	1
France	2016	63989	15.08468539	15.83196436	15.07472984	12.63769046	78.08822577	85.35960118	12594889.28	3.604554766	23335.96305	107032608.1	3.840939395	25330.74697	97563028.8	1.85E+13	High income	Europe & Central Asia	1
France	2017	64144	15.15272947	15.91861062	15.03961387	12.62357414	78.08822577	85.35960118	12594889.28	3.625463001	23437.98707	106909620	3.869332079	25451.70396	97502263.5	1.87E+13	High income	Europe & Central Asia	1
France	2018	64278	15.26427688	16.05771864	15.01962217	12.64538814	78.08822577	85.35960118	12594889.28	3.660001419	23532.05391	106839438.1	3.915355323	25566.66514	97596133.66	1.90E+13	High income	Europe & Central Asia	1
France	2019	64400	15.27219172	16.06831679	14.92671272	12.61025708	78.08822577	85.35960118	12594889.28	3.662464555	23621.90291	106511704.9	3.91888403	25675.29092	97444871.81	1.90E+13	High income	Europe & Central Asia	1
France	2020	64480	15.28999794	16.09279382	14.80690798	12.51337152	78.99512301	85.82370359	12594889.28	3.668011997	23329.498	106085261.4	3.927045943	25780.36202	97025369.01	1.89E+13	High income	Europe & Central Asia	1
Djibouti	1990	577	3.043176698	2.203012909	23.78870304	7.486686463	54.84957474	58.67334604	1402704.064	1.295206341	216.984	14317727.86	1.205936082	223.4789988	7769151.27	6117637730	Lower middle income	Middle East & North Africa
Djibouti	1991	629	2.989661096	2.135098931	23.47710603	7.712026696	54.84957474	58.67334604	1402704.064	1.289328053	221.8660002	14259092.09	1.198994644	228.5729995	7934835.415	6253531747	Lower middle income	Middle East & North Africa
Djibouti	1992	623	3.045737877	2.195102593	23.49024531	7.913218719	54.84957474	58.67334604	1402704.064	1.295488339	225.1479996	14261596.11	1.205125511	232.1129996	8080106.404	6419984144	Lower middle income	Middle East & North Africa
Djibouti	1993	611	2.706706939	2.127391499	23.50932745	8.117006697	54.84957474	58.67334604	1402704.064	1.258688228	227.9879993	14265227.71	1.198209402	235.2149994	8224740.909	6411667491	Lower middle income	Middle East & North Africa
Djibouti	1994	623	2.895922982	2.244027138	23.53233752	8.3216514	54.84957474	58.67334604	1402704.064	1.27909584	231.4310014	14269599.02	1.210147565	238.9260011	8367484.051	6643459906	Lower middle income	Middle East & North Africa
Djibouti	1995	630	3.091702732	2.354753916	23.17225979	8.442983304	54.75518544	58.71313471	1402704.064	1.300559729	236.2389998	14200203.98	1.22159097	243.9699997	8450950.029	6881561994	Lower middle income	Middle East & North Africa
Djibouti	1996	645	3.144669	2.373127589	23.1924712	8.638605126	54.75518544	58.71313471	1402704.064	1.306428222	244.1649995	14204155.69	1.223500295	252.0349997	8583721.472	7177817437	Lower middle income	Middle East & North Africa
Djibouti	1997	668	3.210884816	2.392777758	23.20138346	8.826335025	54.75518544	58.71313471	1402704.064	1.313801981	253.1110001	14205896.05	1.225545572	260.8320005	8709077.351	7507953229	Lower middle income	Middle East & North Africa
Djibouti	1998	695	3.209886399	2.414781452	23.19824272	9.006134136	54.75518544	58.71313471	1402704.064	1.313690489	262.3920006	14205282.88	1.227839872	269.8840014	8827276.608	7821720594	Lower middle income	Middle East & North Africa
Djibouti	1999	719	3.316285215	2.415388194	23.18515873	9.17884484	54.75518544	58.71313471	1402704.064	1.325625261	271.364	14202726.75	1.227903197	278.8169996	8939127.558	8169506165	Lower middle income	Middle East & North Africa
Djibouti	2000	742	3.304093813	2.379076028	23.08856642	9.276275179	55.16655227	58.78428883	1402704.064	1.324252268	279.5359981	14183767.9	1.224119074	287.2330012	9001504.754	8415488655	Lower middle income	Middle East & North Africa
Djibouti	2001	765	3.749337827	2.67937194	22.87322605	9.355350095	55.16655227	58.78428883	1402704.064	1.375330018	275.8619997	14140937.02	1.255767092	284.8420003	9051751.981	8602858061	Lower middle income	Middle East & North Africa
Djibouti	2002	789	3.931561138	2.840073565	22.85821465	9.524402001	55.16655227	58.78428883	1402704.064	1.396798311	281.4910014	14137921.94	1.273038106	291.8639991	9158047.889	8961544428	Lower middle income	Middle East & North Africa
Djibouti	2003	806	4.177868972	3.082096604	22.84125002	9.692284845	55.16655227	58.78428883	1402704.064	1.426350184	287.1949995	14134509.92	1.299498228	298.4989995	9262107.876	9382831344	Lower middle income	Middle East & North Africa
Djibouti	2004	818	4.409468003	3.341711621	22.8221383	9.857957884	55.16655227	58.78428883	1402704.064	1.454707399	293.6230003	14130660.16	1.32849336	304.3499988	9363352.64	9821563154	Lower middle income	Middle East & North Africa
Djibouti	2005	831	4.731577216	3.605230337	23.12453773	10.04399382	56.91287963	60.54482348	1402704.064	1.495086498	291.4359991	14190846.44	1.358586171	299.7020012	9475354.914	10041354060	Lower middle income	Middle East & North Africa
Djibouti	2006	847	4.859858954	3.742070503	23.06795486	10.16856896	56.91287963	60.54482348	1402704.064	1.511478047	301.2759997	14179702.14	1.374480708	304.2359993	9549370.946	10450267303	Lower middle income	Middle East & North Africa
Djibouti	2007	865	5.182055084	4.281794493	22.99668181	10.28060171	56.91287963	60.54482348	1402704.064	1.553444436	312.3900011	14165588.03	1.439005906	307.7370006	9615268.88	11132264840	Lower middle income	Middle East & North Africa
Djibouti	2008	883	5.468571799	4.7008123	22.91073	10.25921211	56.91287963	60.54482348	1402704.064	1.591741346	324.1619985	14148452.99	1.491181928	302.096	9602735.884	11626189237	Lower middle income	Middle East & North Africa
Djibouti	2009	901	5.561815733	5.066416152	22.62050895	10.34587687	56.91287963	60.54482348	1402704.064	1.604407192	325.7320018	14089661.77	1.538249948	306.0459996	9653375.549	11907922796	Lower middle income	Middle East & North Africa
Djibouti	2010	919	5.87155421	5.721940253	24.61967804	15.6702105	59.32047833	63.24259882	1402704.064	1.647208617	336.3590004	14466714	1.626393394	302.4720002	12146471.44	13990649202	Lower middle income	Middle East & North Africa
Djibouti	2011	937	6.18743768	6.277962094	24.34685673	15.73317795	59.32047833	63.24259882	1402704.064	1.692035434	344.9970009	14418955.19	1.705105146	307.6080019	12169723.11	14800092290	Lower middle income	Middle East & North Africa
Djibouti	2012	954	6.577295278	6.579478404	23.92378434	15.60571789	59.32047833	63.24259882	1402704.064	1.749045304	342.6109979	14342668.62	1.749369897	305.3379989	12122527.23	15069968738	Lower middle income	Middle East & North Africa
Djibouti	2013	972	6.697829564	6.639050105	23.70123237	15.60991756	59.32047833	63.24259882	1402704.064	1.76705711	349.6379968	14301424.27	1.758250462	311.8250014	12124090.44	15483085420	Lower middle income	Middle East & North Africa
Djibouti	2014	989	6.776166711	6.83302228	23.44607092	15.60773479	59.32047833	63.24259882	1402704.064	1.778862598	356.6249994	14253166.47	1.787480156	318.6590003	12123278.03	15947400133	Lower middle income	Middle East & North Africa
Djibouti	2015	1006	6.844978636	6.912763234	23.87236346	16.06264893	63.83912948	68.73999558	1402704.064	1.789297678	363.8930007	14333208.26	1.799636815	325.6329996	12289376.62	16534371239	Lower middle income	Middle East & North Africa
Djibouti	2016	1023	6.869578961	6.970393061	23.62156537	16.01105957	63.83912948	68.73999558	1402704.064	1.793043063	370.8920001	14286469.35	1.808474026	331.053999	12270861.54	16847460166	Lower middle income	Middle East & North Africa
Djibouti	2017	1040	6.824663296	6.979397162	23.36335146	15.99538492	63.83912948	68.73999558	1402704.064	1.786210578	378.1489969	14237296.03	1.809858669	337.1519997	12265219.91	17100840977	Lower middle income	Middle East & North Africa
Djibouti	2018	1057	7.137498962	7.215035362	23.04915361	15.99378118	63.83912948	68.73999558	1402704.064	1.834344894	385.5349979	14175987.25	1.846474242	343.519	12264642.27	17804767233	Lower middle income	Middle East & North Africa
Djibouti	2019	1074	7.406753914	7.518839009	22.74933404	15.78330568	63.83912948	68.73999558	1402704.064	1.876811043	392.7869987	14115937.46	1.894777307	341.7659995	12188144.76	18298767772	Lower middle income	Middle East & North Africa
Djibouti	2020	1090	7.613865428	7.597722542	22.54218117	11.67580914	65.05114891	70.15959614	1402704.064	1.910143865	390.1450006	14073544.5	1.907524668	347.2869994	10385460.01	17368007356	Lower middle income	Middle East & North Africa
Gabon	1990	983	11.56068858	11.12584307	23.27160061	19.85996311	58.65459586	61.92203602	4106716.478	2.671549201	246.4480002	41630811.73	2.574606381	277.4289985	39382395.26	55539323401	Upper middle income	Sub-Saharan Africa
Gabon	1991	1010	11.35431072	10.93273871	23.84949074	19.7373963	58.65459586	61.92203602	4106716.478	2.625093229	262.6810015	41951176.96	2.532692055	283.9370005	39288854.55	57181539420	Upper middle income	Sub-Saharan Africa
Gabon	1992	1037	11.15407493	10.74545796	23.89982583	19.95102654	58.65459586	61.92203602	4106716.478	2.580792103	269.7260005	41978343.37	2.492693684	290.7719982	39451264.91	57815902141	Upper middle income	Sub-Saharan Africa
Gabon	1993	1065	11.09184521	10.69406619	24.04868763	19.94025563	58.65459586	61.92203602	4106716.478	2.567176978	277.1279997	42058008.9	2.481828598	297.9059982	39443146.83	59083962472	Upper middle income	Sub-Saharan Africa
Gabon	1994	1094	11.02864061	10.64395018	24.08846335	20.06704581	58.65459586	61.92203602	4106716.478	2.55342208	284.9339995	42079125.34	2.471278839	305.3230012	39538239.51	60448067244	Upper middle income	Sub-Saharan Africa
Gabon	1995	1122	11.45087481	10.83051596	23.64053651	19.63702034	57.5829456	60.43919907	4106716.478	2.646728527	293.2040015	41837151.02	2.510780991	313.0339994	39211520.3	63285621915	Upper middle income	Sub-Saharan Africa
Gabon	1996	1151	11.83278139	11.39623233	23.32023602	19.76310178	57.5829456	60.43919907	4106716.478	2.73405654	290.1839993	41658384.35	2.634464007	320.6729989	39308553.33	66258830306	Upper middle income	Sub-Saharan Africa
Gabon	1997	1180	11.89009149	11.36628699	23.35816273	19.88783447	57.5829456	60.43919907	4106716.478	2.747407601	299.1179999	41679806.98	2.62776689	328.6979995	39403530.51	68286899680	Upper middle income	Sub-Saharan Africa
Gabon	1998	1210	11.78801879	11.27651897	23.38799616	20.00975162	57.5829456	60.43919907	4106716.478	2.723673709	308.5819999	41696609.72	2.607792589	337.0890005	39495395.74	69763779487	Upper middle income	Sub-Saharan Africa
Gabon	1999	1241	11.69542158	11.19247512	23.40886304	20.12786972	57.5829456	60.43919907	4106716.478	2.702320461	318.4400007	41708337.03	2.589229614	345.8289988	39583494.99	71335423245	Upper middle income	Sub-Saharan Africa
Gabon	2000	1273	11.48583306	11.06059511	22.95463339	19.64556753	55.50981915	58.88245815	4106716.478	2.654604847	342.1030007	41448295.79	2.560366941	354.9349998	39218131.18	73281218152	Upper middle income	Sub-Saharan Africa
Gabon	2001	1307	11.32955148	10.93279775	22.99223704	19.77266708	55.50981915	58.88245815	4106716.478	2.619574436	353.1520001	41470206.68	2.532704765	364.539	39315872.49	74663570267	Upper middle income	Sub-Saharan Africa
Gabon	2002	1342	11.37071624	10.93538578	23.01767078	19.89448064	55.50981915	58.88245815	4106716.478	2.628756394	364.6150008	41484986.75	2.533261977	374.6289995	39408563.01	77162739181	Upper middle income	Sub-Saharan Africa
Gabon	2003	1378	11.22262075	10.76113172	23.02906941	20.00893101	55.50981915	58.88245815	4106716.478	2.595872707	376.6959992	41491600.36	2.496016838	385.2760009	39494780.58	78553131629	Upper middle income	Sub-Saharan Africa
Gabon	2004	1417	11.12867789	10.66768283	23.02619108	20.11439471	55.50981915	58.88245815	4106716.478	2.575226832	389.6150008	41489930.93	2.47626912	396.5529998	39573489.2	80488854168	Upper middle income	Sub-Saharan Africa
Gabon	2005	1458	11.05834086	10.6334587	23.55703281	20.54579311	57.30053377	60.95783517	4106716.478	2.559876393	403.5699998	41791013.79	2.469075994	408.5090001	39888199.92	83406674435	Upper middle income	Sub-Saharan Africa
Gabon	2006	1503	10.99154994	10.55921068	23.63409049	20.70603472	57.30053377	60.95783517	4106716.478	2.545384566	420.3570005	41833601.13	2.453542523	421.9150009	40002190.02	86170430371	Upper middle income	Sub-Saharan Africa
Gabon	2007	1550	10.94044126	10.50430493	23.68628614	20.85535348	57.30053377	60.95783517	4106716.478	2.534350793	438.1040003	41862289.96	2.442118545	435.9849995	40107021.57	89183117396	Upper middle income	Sub-Saharan Africa
Gabon	2008	1600	10.895419	10.45783244	23.71211326	21.22868369	57.30053377	60.95783517	4106716.478	2.524670641	456.9050003	41876438.58	2.432490812	467.4290003	40363375.11	94199756017	Upper middle income	Sub-Saharan Africa
Gabon	2009	1654	10.85004777	10.41157518	23.71110513	21.34400512	57.30053377	60.95783517	4106716.478	2.514952862	476.8520024	41875886.89	2.422945358	483.6189989	40440932	97608061719	Upper middle income	Sub-Saharan Africa
Gabon	2010	1711	10.91806242	10.42344262	21.60982811	15.27562171	61.00557635	64.801745	4106716.478	2.529534531	497.9169976	40616835.9	2.425390696	501.029001	35126408.42	93842131381	Upper middle income	Sub-Saharan Africa
Gabon	2011	1773	10.85462087	10.36932053	21.52709219	15.42313272	61.00557635	64.801745	4106716.478	2.515930649	520.9189996	40562512.2	2.414258608	520.8959991	35290731.77	97541904860	Upper middle income	Sub-Saharan Africa
Gabon	2012	1837	9.279003794	8.845523653	21.86952109	15.71852771	61.00557635	64.801745	4106716.478	2.20056759	581.1130021	40784887.63	2.120961472	559.8409994	35613664.14	94442542108	Upper middle income	Sub-Saharan Africa
Gabon	2013	1902	9.205482659	8.741334839	21.77286925	15.80506413	61.00557635	64.801745	4106716.478	2.186858471	606.1939998	40722775.56	2.102261061	581.6920021	35706742.22	97649222719	Upper middle income	Sub-Saharan Africa
Gabon	2014	1967	9.061272277	8.501113395	21.6884093	15.85900649	61.00557635	64.801745	4106716.478	2.160215842	630.5150022	40668079.1	2.059770644	603.1159978	35764416.87	99821338204	Upper middle income	Sub-Saharan Africa
Gabon	2015	2029	8.866166915	8.299234862	22.02609688	16.54342856	63.10509662	68.20838932	4106716.478	2.124686342	653.4210015	40884432.41	2.024727175	642.2479989	36473686.76	1.04E+11	Upper middle income	Sub-Saharan Africa
Gabon	2016	2086	8.579684833	8.032691003	21.97053077	16.39854411	63.10509662	68.20838932	4106716.478	2.073573009	671.0320012	40849257.2	1.979370243	659.1869991	36326965.76	1.04E+11	Upper middle income	Sub-Saharan Africa
Gabon	2017	2140	8.306249329	7.77290215	22.14430536	16.26128839	63.10509662	68.20838932	4106716.478	2.025934738	707.6029983	40958711.97	1.93614074	675.4999966	36186293.57	1.06E+11	Upper middle income	Sub-Saharan Africa
Gabon	2018	2192	8.044550333	7.520854372	22.0966057	16.13247418	63.10509662	68.20838932	4106716.478	1.98136654	724.0340011	40928828.36	1.895101922	691.5200085	36052771.74	1.06E+11	Upper middle income	Sub-Saharan Africa
Gabon	2019	2243	7.792848107	7.277236975	21.99322229	16.1888501	63.10509662	68.20838932	4106716.478	1.93942607	740.5680009	40863641.76	1.856262658	729.6749987	36111387.9	1.08E+11	Upper middle income	Sub-Saharan Africa
Gabon	2020	2293	7.567192608	7.055936135	24.98606799	24.26547011	64.01245148	69.268599	4106716.478	1.902580974	757.7919951	42537152.49	1.821671655	747.5279976	42172235.1	1.19E+11	Upper middle income	Sub-Saharan Africa
Georgia	1990	5392	12.48000829	12.18970808	22.49294319	17.22916705	65.30901258	73.8201993	483044.0551	2.888683044	1797.772007	4842946.984	2.818275538	2101.499002	4369000.678	51026218397	Upper middle income	Europe & Central Asia
Georgia	1991	5322	12.51455014	12.21244211	22.12087525	17.21970609	65.30901258	73.8201993	483044.0551	2.897176848	1747.863997	4815959.223	2.823726818	2092.85699	4367943.663	50200443031	Upper middle income	Europe & Central Asia
Georgia	1992	5239	12.04744343	11.80824106	22.5039799	17.64530396	65.30901258	73.8201993	483044.0551	2.784400784	1770.537002	4843734.564	2.728359438	2074.842995	4414662.112	48870090377	Upper middle income	Europe & Central Asia
Georgia	1993	5128	10.99034271	10.91570335	22.69863208	18.31225053	65.30901258	73.8201993	483044.0551	2.545123386	1787.973999	4857504.219	2.529027356	2090.97899	4484557.547	45819610726	Upper middle income	Europe & Central Asia
Georgia	1994	4998	11.02373097	10.95723335	22.59860071	18.42215495	65.30901258	73.8201993	483044.0551	2.55235671	1763.277005	4850456.479	2.537970727	2064.546002	4495699.918	45385913623	Upper middle income	Europe & Central Asia
Georgia	1995	4878	10.93151561	11.14739346	22.16654068	18.16075519	64.69393668	73.39620829	483044.0551	2.532428761	1739.991001	4819317.674	2.579326825	2036.835996	4469026.957	44714630818	Upper middle income	Europe & Central Asia
Georgia	1996	4761	11.09829227	11.42497818	22.08809773	17.88446938	64.69393668	73.39620829	483044.0551	2.568584176	1699.948011	4813540.562	2.640908918	1991.520001	4440183.321	44370932191	Upper middle income	Europe & Central Asia
Georgia	1997	4640	11.77594407	11.95514536	21.68677641	17.39057655	64.69393668	73.39620829	483044.0551	2.720879696	1619.433	4783374.083	2.762641689	1906.033989	4386903.636	44176966935	Upper middle income	Europe & Central Asia
Georgia	1998	4518	11.99798895	12.35017576	21.59495213	17.2532409	64.69393668	73.39620829	483044.0551	2.772720757	1581.338996	4776325.981	2.856979475	1860.403006	4371686.473	44178429551	Upper middle income	Europe & Central Asia
Georgia	1999	4395	12.13691608	12.61004714	21.51934207	16.85557645	64.69393668	73.39620829	483044.0551	2.805657366	1547.897988	4770480.983	2.920789648	1784.725992	4326608.938	43271372287	Upper middle income	Europe & Central Asia
Georgia	2000	4265	12.64187152	13.03449108	20.87750115	16.0379909	65.71459244	74.04992786	483044.0551	2.928701289	1484.591	4719321.328	3.028089043	1753.434999	4229003.546	42973385159	Upper middle income	Europe & Central Asia
Georgia	2001	4144	12.60744187	13.30827605	21.3489124	17.05357133	65.71459244	74.04992786	483044.0551	2.920142916	1471.286001	4757167.421	3.099384254	1733.448998	4349243.246	43805380423	Upper middle income	Europe & Central Asia
Georgia	2002	4061	12.73613894	13.52350698	20.96218536	16.30738027	65.71459244	74.04992786	483044.0551	2.952262453	1467.964999	4726232.21	3.156608189	1692.157996	4261916.094	43247568655	Upper middle income	Europe & Central Asia
Georgia	2003	4018	12.94917616	13.55878698	21.21240709	16.43861755	65.71459244	74.04992786	483044.0551	3.006209473	1470.828001	4746363.97	3.166088433	1692.093006	4277679.005	43903482529	Upper middle income	Europe & Central Asia
Georgia	2004	3989	12.86763895	13.61612112	21.06606202	16.39651944	65.71459244	74.04992786	483044.0551	2.985446481	1474.792001	4734641.689	3.181555712	1694.143006	4272641.744	43875796762	Upper middle income	Europe & Central Asia
Georgia	2005	3961	12.93347832	13.71343432	20.45737359	16.07228222	65.05674085	75.32240584	483044.0551	3.002200913	1476.343002	4684290.379	3.207981481	1694.213003	4233235.054	43769727823	Upper middle income	Europe & Central Asia
Georgia	2006	3934	12.23518119	13.51726517	20.72360166	15.98826888	65.05674085	75.32240584	483044.0551	2.829189857	1515.693003	4706633.887	3.154933882	1695.321009	4222845.957	42769331079	Upper middle income	Europe & Central Asia
Georgia	2007	3906	12.68947059	13.43404028	20.31854609	16.16780384	65.05674085	75.32240584	483044.0551	2.940574586	1480.933999	4672436.989	3.132694272	1727.154993	4244957.486	43315487111	Upper middle income	Europe & Central Asia
Georgia	2008	3880	12.67549501	13.32032256	20.25163753	16.08059208	65.05674085	75.32240584	483044.0551	2.937083481	1478.653007	4666674.047	3.102559505	1724.069008	4234258.626	42916188615	Upper middle income	Europe & Central Asia
Georgia	2009	3855	13.08838899	13.58602007	20.18848078	15.73763856	65.05674085	75.32240584	483044.0551	3.041993521	1475.422994	4661204.102	3.173425824	1689.343999	4191408.521	43390717062	Upper middle income	Europe & Central Asia
Georgia	2010	3837	13.15862537	13.73517357	21.02290436	15.87743287	66.61550993	76.75989605	483044.0551	3.060208824	1472.465	4731156.815	3.213914786	1685.89	4209025.974	44124625043	Upper middle income	Europe & Central Asia
Georgia	2011	3822	13.27474603	13.78086459	21.09902566	15.88978393	66.61550993	76.75989605	483044.0551	3.090563425	1467.918001	4737294.824	3.226421055	1679.917007	4210572.464	44313461867	Upper middle income	Europe & Central Asia
Georgia	2012	3804	13.16935675	13.64891406	21.3590768	15.89152011	66.61550993	76.75989605	483044.0551	3.063001519	1463.460999	4757966.86	3.190436353	1673.383997	4210789.723	43808652624	Upper middle income	Europe & Central Asia
Georgia	2013	3786	13.32290787	13.88966593	21.16939327	15.66985103	66.61550993	76.75989605	483044.0551	3.103241371	1458.576994	4742933.669	3.256397763	1666.052002	4182789.995	44161026517	Upper middle income	Europe & Central Asia
Georgia	2014	3774	13.4087169	14.0177207	21.11397133	15.75574241	66.61550993	76.75989605	483044.0551	3.12595844	1452.867005	4738495.304	3.292036136	1658.119996	4193701.859	44412062152	Upper middle income	Europe & Central Asia
Georgia	2015	3771	13.63238266	14.26474527	20.84058349	16.04711856	67.8246222	77.9246468	483044.0551	3.185956398	1420.213005	4716292.958	3.361890107	1650.122997	4230131.094	44806772244	Upper middle income	Europe & Central Asia
Georgia	2016	3771	13.91613434	14.4749146	20.74647859	15.63663753	67.8246222	77.9246468	483044.0551	3.263732304	1414.761002	4708530.374	3.422487894	1643.573991	4178549.062	45245980560	Upper middle income	Europe & Central Asia
Georgia	2017	3772	14.26765538	14.89022211	19.845603	14.93260521	67.8246222	77.9246468	483044.0551	3.362721805	1409.413	4630989.859	3.54546343	1615.616001	4085778.141	45352185122	Upper middle income	Europe & Central Asia
Georgia	2018	3772	14.52639065	15.18174225	18.27420392	14.41236453	67.8246222	77.9246468	483044.0551	3.437495676	1379.184009	4480675.974	3.63441474	1610.979992	4013569.162	44741936519	Upper middle income	Europe & Central Asia
Georgia	2019	3771	14.79189866	15.54633076	18.00643361	13.88061156	67.8246222	77.9246468	483044.0551	3.51595572	1373.304002	4452999.669	3.748808719	1584.066995	3936387.24	44876903215	Upper middle income	Europe & Central Asia
Georgia	2020	3766	14.79731942	15.62362055	15.37588332	10.27264432	68.55678402	78.53750223	483044.0551	3.517576121	1366.380999	4144834.86	3.77351809	1577.798	3309570.18	39626205688	Upper middle income	Europe & Central Asia
Gambia	1990	1041	5.919103841	3.792259129	29.95193389	25.66699603	51.30906992	54.17395528	434688.3523	1.653879643	308.8190016	4713037.73	1.380356813	336.3100002	4536867.26	4513321383	Low income	Sub-Saharan Africa
Gambia	1991	1084	5.622371893	3.612599962	29.94036728	25.65590447	51.30906992	54.17395528	434688.3523	1.612686805	317.8840016	4712643.345	1.35943748	346.7499997	4536322.911	4554278381	Low income	Sub-Saharan Africa
Gambia	1992	1127	5.441449805	3.539370399	30.22595091	25.62208756	51.30906992	54.17395528	434688.3523	1.58807602	339.5569997	4722268.356	1.351001925	356.6100002	4534660.082	4731159133	Low income	Sub-Saharan Africa
Gambia	1993	1168	5.681462489	3.783470965	29.95840051	25.61003088	51.30906992	54.17395528	434688.3523	1.620807224	336.0789993	4713258.053	1.37932608	366.3439995	4534066.079	4858501590	Low income	Sub-Saharan Africa
Gambia	1994	1206	5.786177027	3.969547517	29.94925917	25.73679076	51.30906992	54.17395528	434688.3523	1.635297994	345.4290001	4712946.565	1.401315641	376.5739986	4540280.88	5058148033	Low income	Sub-Saharan Africa
Gambia	1995	1242	6.100598903	4.252034894	30.19842451	26.09049574	53.22308431	56.23318302	434688.3523	1.679592	355.2589997	4721350.776	1.435370445	387.7550002	4557272.413	5353634144	Low income	Sub-Saharan Africa
Gambia	1996	1279	6.132846373	4.554640759	30.19816481	26.03760269	53.22308431	56.23318302	434688.3523	1.684202136	364.469998	4721342.109	1.472769239	383.3800013	4554763.869	5469911630	Low income	Sub-Saharan Africa
Gambia	1997	1317	6.359520369	4.911061948	30.22457579	26.19251262	53.22308431	56.23318302	434688.3523	1.716966775	374.528002	4722222.567	1.51807072	395.4459987	4562079.002	5775319728	Low income	Sub-Saharan Africa
Gambia	1998	1356	6.511455387	5.220193971	29.9425387	26.41238489	53.22308431	56.23318302	434688.3523	1.739284302	369.2589984	4712717.413	1.558488572	408.6249989	4572297.783	5938535886	Low income	Sub-Saharan Africa
Gambia	1999	1396	7.253483693	6.030391739	30.00313345	26.27250765	53.22308431	56.23318302	434688.3523	1.852518591	380.3259988	4714778.828	1.669598699	405.1399993	4565818.97	6410266027	Low income	Sub-Saharan Africa
Gambia	2000	1438	7.298184354	6.243282283	30.44389345	26.56072196	55.25159787	58.08232195	434688.3523	1.859570729	392.3900003	4729458.07	1.700086265	419.2559997	4579084.795	6714817110	Low income	Sub-Saharan Africa
Gambia	2001	1479	7.333836413	6.475988113	30.50072542	26.60909741	55.25159787	58.08232195	434688.3523	1.865214566	405.6740008	4731311.11	1.734048746	434.5610018	4581279.725	7032259862	Low income	Sub-Saharan Africa
Gambia	2002	1522	7.267112551	6.454860574	30.48445689	26.92568883	55.25159787	58.08232195	434688.3523	1.85466589	419.7349982	4730781.579	1.730937465	450.584003	4595423.687	7266884296	Low income	Sub-Saharan Africa
Gambia	2003	1566	7.361910976	6.9129297	30.56426155	26.65148917	55.25159787	58.08232195	434688.3523	1.869670913	434.5799999	4733372.174	1.799662279	447.5140001	4583195.751	7537154056	Low income	Sub-Saharan Africa
Gambia	2004	1612	7.41161361	7.139332141	30.64196264	26.61764227	55.25159787	58.08232195	434688.3523	1.877586465	450.1849988	4735877.655	1.834630744	464.2060015	4581666.492	7905014615	Low income	Sub-Saharan Africa
Gambia	2005	1660	7.375339815	7.249463153	30.95745409	26.93688152	56.89523742	60.16246256	434688.3523	1.87180627	466.4109992	4745882.409	1.851885609	481.4780003	4595916.796	8241215890	Low income	Sub-Saharan Africa
Gambia	2006	1711	7.350896049	7.330676629	31.00232221	26.91388238	56.89523742	60.16246256	434688.3523	1.867921218	482.0999979	4747283.584	1.864713671	497.986	4594903.029	8541879607	Low income	Sub-Saharan Africa
Gambia	2007	1765	7.550474259	7.566828891	30.69525762	26.60667104	56.89523742	60.16246256	434688.3523	1.899879213	476.4439985	4737586.615	1.902522155	493.442002	4581169.848	8589127826	Low income	Sub-Saharan Africa
Gambia	2008	1821	7.542118242	7.639989404	30.72792687	26.61269422	56.89523742	60.16246256	434688.3523	1.898530281	492.523	4738630.368	1.914390125	510.3639968	4581442.562	8907183670	Low income	Sub-Saharan Africa
Gambia	2009	1878	7.563426219	7.655699911	30.73947074	26.67216309	56.89523742	60.16246256	434688.3523	1.901971973	509.1240019	4738998.492	1.916948296	527.8610001	4584127.672	9227557220	Low income	Sub-Saharan Africa
Gambia	2010	1937	7.614403845	7.608515237	26.24264913	19.40770992	58.30289649	61.64205312	434688.3523	1.910231286	526.2519985	4564425.984	1.909275394	545.9340002	4131502.546	8894872263	Low income	Sub-Saharan Africa
Gambia	2011	1998	7.479744301	7.487425263	26.46578076	19.7107864	58.30289649	61.64205312	434688.3523	1.888491317	566.2470011	4574750.72	1.889724682	586.4720028	4156489.424	9498536432	Low income	Sub-Saharan Africa
Gambia	2012	2061	7.560477213	7.628302334	26.13500374	19.6079809	58.30289649	61.64205312	434688.3523	1.901495274	560.087	4559374.562	1.912489312	581.4890045	4148085.754	9468797535	Low income	Sub-Saharan Africa
Gambia	2013	2125	7.599050147	7.669331026	26.1137708	19.63759154	58.30289649	61.64205312	434688.3523	1.907739937	578.1670021	4558372.705	1.919170645	600.510001	4150513.762	9811238846	Low income	Sub-Saharan Africa
Gambia	2014	2189	7.724391178	7.865102687	26.14978711	19.67067273	58.30289649	61.64205312	434688.3523	1.928173632	596.8240052	4560071.035	1.951373978	620.1650045	4153219.13	10273757149	Low income	Sub-Saharan Africa
Gambia	2015	2253	7.853316601	8.071882744	26.35174226	19.87251611	59.38057792	62.94602436	434688.3523	1.949420036	615.9900008	4569498.403	1.985975111	640.3110027	4169562.019	10789348917	Low income	Sub-Saharan Africa
Gambia	2016	2317	7.889811699	8.160157968	26.35165981	19.86740699	59.38057792	62.94602436	434688.3523	1.955476689	634.9000037	4569494.587	2.000932711	660.0260068	4169151.792	11179238276	Low income	Sub-Saharan Africa
Gambia	2017	2381	7.991254935	8.319279896	26.3041993	19.86857246	59.38057792	62.94602436	434688.3523	1.972411034	654.750997	4567293.616	2.028179903	680.7530037	4169245.387	11654810529	Low income	Sub-Saharan Africa
Gambia	2018	2445	8.053524464	8.458134349	26.22443884	19.87803375	59.38057792	62.94602436	434688.3523	1.982878505	675.5580005	4563574.683	2.052259579	702.4759983	4170004.847	12124876002	Low income	Sub-Saharan Africa
Gambia	2019	2509	8.152932007	8.659217085	26.14244379	19.66081963	59.38057792	62.94602436	434688.3523	1.999704102	697.2960028	4559725.186	2.087638353	697.2149969	4152414.143	12401990341	Low income	Sub-Saharan Africa
Gambia	2020	2574	7.963596969	8.463013124	31.53582858	27.43462678	60.96578952	64.73100007	434688.3523	1.967779486	719.9290032	4763541.166	2.053110819	748.7219944	4617378.025	13846201591	Low income	Sub-Saharan Africa
Germany	1990	79370	14.61981541	14.19974637	17.68050399	10.35701324	71.22310526	79.11510905	11095765.08	3.464901864	29396.62597	101494041.7	3.343367194	33076.49713	76412047.55	1.88E+13	High income	Europe & Central Asia	1
Germany	1991	79802	14.73821801	14.29795557	17.97612012	11.52767831	71.22310526	79.11510905	11095765.08	3.499949468	29660.45297	102214757.7	3.371393713	33213.38381	81538678.34	1.97E+13	High income	Europe & Central Asia	1
Germany	1992	80205	14.8323244	14.33310823	17.61509594	11.4570335	71.22310526	79.11510905	11095765.08	3.528057986	29898.78499	101332114.5	3.381482421	33356.65209	81243559.1	1.99E+13	High income	Europe & Central Asia	1
Germany	1993	80573	15.4349116	14.82965342	17.3117703	11.22805945	71.22310526	79.11510905	11095765.08	3.713472736	30106.05089	100569306.5	3.52725709	33077.66204	80274746.22	2.06E+13	High income	Europe & Central Asia	1
Germany	1994	80882	15.6320159	15.03473013	16.78068153	11.16777291	71.22310526	79.11510905	11095765.08	3.776211851	29826.90782	99185423.78	3.589281563	33197.31185	80016516.23	2.07E+13	High income	Europe & Central Asia	1
Germany	1995	81123	15.8170335	15.27712982	16.74127779	11.33338421	72.68304803	80.34530909	11095765.08	3.836067862	29958.37109	99080236.61	3.664002153	33272.18903	80722728.65	2.12E+13	High income	Europe & Central Asia	1
[truncated: 3,373 more rows]
