# Supplementary material for: Human capital and regional disparities: Advancing accounting frameworks with education, health, and population dynamics
Source: PLoS One. 2025 Mar 6;20(3):e0315166. doi: 10.1371/journal.pone.0315166 (PMC11884694; doi:10.1371/journal.pone.0315166)
Supplement: S3 File — This file contains the World Bank Official Boundaries. (ZIP) [file pone.0315166.s003.zip]

Archive with 9 entries (8 files):
- WB_countries_Admin0_10m/
- WB_countries_Admin0_10m/WB_countries_Admin0_10m.dbf
- WB_countries_Admin0_10m/WB_countries_Admin0_10m.shp
- WB_countries_Admin0_10m/WB_countries_Admin0_10m.shp.xml
- WB_countries_Admin0_10m/WB_countries_Admin0_10m.prj
- WB_countries_Admin0_10m/WB_countries_Admin0_10m.sbx
- WB_countries_Admin0_10m/WB_countries_Admin0_10m.shx
- WB_countries_Admin0_10m/WB_countries_Admin0_10m.cpg
- WB_countries_Admin0_10m/WB_countries_Admin0_10m.sbn
