# Supplementary material for: Human capital and regional disparities: Advancing accounting frameworks with education, health, and population dynamics
Source: PLoS One. 2025 Mar 6;20(3):e0315166. doi: 10.1371/journal.pone.0315166 (PMC11884694; doi:10.1371/journal.pone.0315166)
Supplement: S3 File — This file contains the World Bank Official Boundaries. (ZIP) [file pone.0315166.s003.zip › WB_countries_Admin0_10m/WB_countries_Admin0_10m.shp.xml]

<?xml version="1.0" encoding="UTF-8"?>
<metadata xml:lang="en"><Esri><CreaDate>20191120</CreaDate><CreaTime>10060500</CreaTime><ArcGISFormat>1.0</ArcGISFormat><SyncOnce>FALSE</SyncOnce><DataProperties><lineage><Process ToolSource="c:\program files (x86)\arcgis\desktop10.6\ArcToolbox\Toolboxes\Data Management Tools.tbx\CalculateField" Date="20191114" Time="121158">CalculateField ne_10m_admin_0_countries WB_NAME "Czech Republic" VB #</Process><Process ToolSource="c:\program files (x86)\arcgis\desktop10.6\ArcToolbox\Toolboxes\Data Management Tools.tbx\CalculateField" Date="20191114" Time="121351">CalculateField ne_10m_admin_0_countries WB_RULES "Optionally, use Czechia" VB #</Process><Process ToolSource="c:\program files (x86)\arcgis\desktop10.6\ArcToolbox\Toolboxes\Conversion Tools.tbx\FeatureClassToFeatureClass" Date="20191118" Time="153557">FeatureClassToFeatureClass "Y:\KevinD\AS OF NOV 17 EOD\10m_cultural\ne_10m_admin_0_countries.shp" Y:\KevinD\ne.gdb ne_10mfix # "featurecla "featurecla" true true false 15 Text 0 0 ,First,#,Y:\KevinD\AS OF NOV 17 EOD\10m_cultural\ne_10m_admin_0_countries.shp,featurecla,-1,-1;scalerank "scalerank" true true false 1 Short 0 1 ,First,#,Y:\KevinD\AS OF NOV 17 EOD\10m_cultural\ne_10m_admin_0_countries.shp,scalerank,-1,-1;LABELRANK "LABELRANK" true true false 2 Short 0 2 ,First,#,Y:\KevinD\AS OF NOV 17 EOD\10m_cultural\ne_10m_admin_0_countries.shp,LABELRANK,-1,-1;SOVEREIGNT "SOVEREIGNT" true true false 32 Text 0 0 ,First,#,Y:\KevinD\AS OF NOV 17 EOD\10m_cultural\ne_10m_admin_0_countries.shp,SOVEREIGNT,-1,-1;SOV_A3 "SOV_A3" true true false 3 Text 0 0 ,First,#,Y:\KevinD\AS OF NOV 17 EOD\10m_cultural\ne_10m_admin_0_countries.shp,SOV_A3,-1,-1;ADM0_DIF "ADM0_DIF" true true false 1 Short 0 1 ,First,#,Y:\KevinD\AS OF NOV 17 EOD\10m_cultural\ne_10m_admin_0_countries.shp,ADM0_DIF,-1,-1;LEVEL "LEVEL" true true false 1 Short 0 1 ,First,#,Y:\KevinD\AS OF NOV 17 EOD\10m_cultural\ne_10m_admin_0_countries.shp,LEVEL,-1,-1;TYPE "TYPE" true true false 17 Text 0 0 ,First,#,Y:\KevinD\AS OF NOV 17 EOD\10m_cultural\ne_10m_admin_0_countries.shp,TYPE,-1,-1;ADMIN "ADMIN" true true false 36 Text 0 0 ,First,#,Y:\KevinD\AS OF NOV 17 EOD\10m_cultural\ne_10m_admin_0_countries.shp,ADMIN,-1,-1;ADM0_A3 "ADM0_A3" true true false 3 Text 0 0 ,First,#,Y:\KevinD\AS OF NOV 17 EOD\10m_cultural\ne_10m_admin_0_countries.shp,ADM0_A3,-1,-1;GEOU_DIF "GEOU_DIF" true true false 1 Short 0 1 ,First,#,Y:\KevinD\AS OF NOV 17 EOD\10m_cultural\ne_10m_admin_0_countries.shp,GEOU_DIF,-1,-1;GEOUNIT "GEOUNIT" true true false 36 Text 0 0 ,First,#,Y:\KevinD\AS OF NOV 17 EOD\10m_cultural\ne_10m_admin_0_countries.shp,GEOUNIT,-1,-1;GU_A3 "GU_A3" true true false 3 Text 0 0 ,First,#,Y:\KevinD\AS OF NOV 17 EOD\10m_cultural\ne_10m_admin_0_countries.shp,GU_A3,-1,-1;SU_DIF "SU_DIF" true true false 1 Short 0 1 ,First,#,Y:\KevinD\AS OF NOV 17 EOD\10m_cultural\ne_10m_admin_0_countries.shp,SU_DIF,-1,-1;SUBUNIT "SUBUNIT" true true false 36 Text 0 0 ,First,#,Y:\KevinD\AS OF NOV 17 EOD\10m_cultural\ne_10m_admin_0_countries.shp,SUBUNIT,-1,-1;SU_A3 "SU_A3" true true false 3 Text 0 0 ,First,#,Y:\KevinD\AS OF NOV 17 EOD\10m_cultural\ne_10m_admin_0_countries.shp,SU_A3,-1,-1;BRK_DIFF "BRK_DIFF" true true false 1 Short 0 1 ,First,#,Y:\KevinD\AS OF NOV 17 EOD\10m_cultural\ne_10m_admin_0_countries.shp,BRK_DIFF,-1,-1;NAME "NAME" true true false 25 Text 0 0 ,First,#,Y:\KevinD\AS OF NOV 17 EOD\10m_cultural\ne_10m_admin_0_countries.shp,NAME,-1,-1;NAME_LONG "NAME_LONG" true true false 36 Text 0 0 ,First,#,Y:\KevinD\AS OF NOV 17 EOD\10m_cultural\ne_10m_admin_0_countries.shp,NAME_LONG,-1,-1;BRK_A3 "BRK_A3" true true false 3 Text 0 0 ,First,#,Y:\KevinD\AS OF NOV 17 EOD\10m_cultural\ne_10m_admin_0_countries.shp,BRK_A3,-1,-1;BRK_NAME "BRK_NAME" true true false 32 Text 0 0 ,First,#,Y:\KevinD\AS OF NOV 17 EOD\10m_cultural\ne_10m_admin_0_countries.shp,BRK_NAME,-1,-1;BRK_GROUP "BRK_GROUP" true true false 17 Text 0 0 ,First,#,Y:\KevinD\AS OF NOV 17 EOD\10m_cultural\ne_10m_admin_0_countries.shp,BRK_GROUP,-1,-1;ABBREV "ABBREV" true true false 13 Text 0 0 ,First,#,Y:\KevinD\AS OF NOV 17 EOD\10m_cultural\ne_10m_admin_0_countries.shp,ABBREV,-1,-1;POSTAL "POSTAL" true true false 4 Text 0 0 ,First,#,Y:\KevinD\AS OF NOV 17 EOD\10m_cultural\ne_10m_admin_0_countries.shp,POSTAL,-1,-1;FORMAL_EN "FORMAL_EN" true true false 52 Text 0 0 ,First,#,Y:\KevinD\AS OF NOV 17 EOD\10m_cultural\ne_10m_admin_0_countries.shp,FORMAL_EN,-1,-1;FORMAL_FR "FORMAL_FR" true true false 35 Text 0 0 ,First,#,Y:\KevinD\AS OF NOV 17 EOD\10m_cultural\ne_10m_admin_0_countries.shp,FORMAL_FR,-1,-1;NAME_CIAWF "NAME_CIAWF" true true false 45 Text 0 0 ,First,#,Y:\KevinD\AS OF NOV 17 EOD\10m_cultural\ne_10m_admin_0_countries.shp,NAME_CIAWF,-1,-1;NOTE_ADM0 "NOTE_ADM0" true true false 22 Text 0 0 ,First,#,Y:\KevinD\AS OF NOV 17 EOD\10m_cultural\ne_10m_admin_0_countries.shp,NOTE_ADM0,-1,-1;NOTE_BRK "NOTE_BRK" true true false 63 Text 0 0 ,First,#,Y:\KevinD\AS OF NOV 17 EOD\10m_cultural\ne_10m_admin_0_countries.shp,NOTE_BRK,-1,-1;NAME_SORT "NAME_SORT" true true false 36 Text 0 0 ,First,#,Y:\KevinD\AS OF NOV 17 EOD\10m_cultural\ne_10m_admin_0_countries.shp,NAME_SORT,-1,-1;NAME_ALT "NAME_ALT" true true false 19 Text 0 0 ,First,#,Y:\KevinD\AS OF NOV 17 EOD\10m_cultural\ne_10m_admin_0_countries.shp,NAME_ALT,-1,-1;MAPCOLOR7 "MAPCOLOR7" true true false 1 Short 0 1 ,First,#,Y:\KevinD\AS OF NOV 17 EOD\10m_cultural\ne_10m_admin_0_countries.shp,MAPCOLOR7,-1,-1;MAPCOLOR8 "MAPCOLOR8" true true false 1 Short 0 1 ,First,#,Y:\KevinD\AS OF NOV 17 EOD\10m_cultural\ne_10m_admin_0_countries.shp,MAPCOLOR8,-1,-1;MAPCOLOR9 "MAPCOLOR9" true true false 1 Short 0 1 ,First,#,Y:\KevinD\AS OF NOV 17 EOD\10m_cultural\ne_10m_admin_0_countries.shp,MAPCOLOR9,-1,-1;MAPCOLOR13 "MAPCOLOR13" true true false 3 Short 0 3 ,First,#,Y:\KevinD\AS OF NOV 17 EOD\10m_cultural\ne_10m_admin_0_countries.shp,MAPCOLOR13,-1,-1;POP_EST "POP_EST" true true false 10 Long 0 10 ,First,#,Y:\KevinD\AS OF NOV 17 EOD\10m_cultural\ne_10m_admin_0_countries.shp,POP_EST,-1,-1;POP_RANK "POP_RANK" true true false 2 Short 0 2 ,First,#,Y:\KevinD\AS OF NOV 17 EOD\10m_cultural\ne_10m_admin_0_countries.shp,POP_RANK,-1,-1;GDP_MD_EST "GDP_MD_EST" true true false 11 Double 2 10 ,First,#,Y:\KevinD\AS OF NOV 17 EOD\10m_cultural\ne_10m_admin_0_countries.shp,GDP_MD_EST,-1,-1;POP_YEAR "POP_YEAR" true true false 4 Short 0 4 ,First,#,Y:\KevinD\AS OF NOV 17 EOD\10m_cultural\ne_10m_admin_0_countries.shp,POP_YEAR,-1,-1;LASTCENSUS "LASTCENSUS" true true false 4 Short 0 4 ,First,#,Y:\KevinD\AS OF NOV 17 EOD\10m_cultural\ne_10m_admin_0_countries.shp,LASTCENSUS,-1,-1;GDP_YEAR "GDP_YEAR" true true false 4 Short 0 4 ,First,#,Y:\KevinD\AS OF NOV 17 EOD\10m_cultural\ne_10m_admin_0_countries.shp,GDP_YEAR,-1,-1;ECONOMY "ECONOMY" true true false 26 Text 0 0 ,First,#,Y:\KevinD\AS OF NOV 17 EOD\10m_cultural\ne_10m_admin_0_countries.shp,ECONOMY,-1,-1;INCOME_GRP "INCOME_GRP" true true false 23 Text 0 0 ,First,#,Y:\KevinD\AS OF NOV 17 EOD\10m_cultural\ne_10m_admin_0_countries.shp,INCOME_GRP,-1,-1;WIKIPEDIA "WIKIPEDIA" true true false 3 Short 0 3 ,First,#,Y:\KevinD\AS OF NOV 17 EOD\10m_cultural\ne_10m_admin_0_countries.shp,WIKIPEDIA,-1,-1;FIPS_10_ "FIPS_10_" true true false 3 Text 0 0 ,First,#,Y:\KevinD\AS OF NOV 17 EOD\10m_cultural\ne_10m_admin_0_countries.shp,FIPS_10_,-1,-1;ISO_A2 "ISO_A2" true true false 3 Text 0 0 ,First,#,Y:\KevinD\AS OF NOV 17 EOD\10m_cultural\ne_10m_admin_0_countries.shp,ISO_A2,-1,-1;ISO_A3 "ISO_A3" true true false 3 Text 0 0 ,First,#,Y:\KevinD\AS OF NOV 17 EOD\10m_cultural\ne_10m_admin_0_countries.shp,ISO_A3,-1,-1;ISO_A3_EH "ISO_A3_EH" true true false 3 Text 0 0 ,First,#,Y:\KevinD\AS OF NOV 17 EOD\10m_cultural\ne_10m_admin_0_countries.shp,ISO_A3_EH,-1,-1;ISO_N3 "ISO_N3" true true false 3 Text 0 0 ,First,#,Y:\KevinD\AS OF NOV 17 EOD\10m_cultural\ne_10m_admin_0_countries.shp,ISO_N3,-1,-1;UN_A3 "UN_A3" true true false 4 Text 0 0 ,First,#,Y:\KevinD\AS OF NOV 17 EOD\10m_cultural\ne_10m_admin_0_countries.shp,UN_A3,-1,-1;WB_A2 "WB_A2" true true false 3 Text 0 0 ,First,#,Y:\KevinD\AS OF NOV 17 EOD\10m_cultural\ne_10m_admin_0_countries.shp,WB_A2,-1,-1;WB_A3 "WB_A3" true true false 3 Text 0 0 ,First,#,Y:\KevinD\AS OF NOV 17 EOD\10m_cultural\ne_10m_admin_0_countries.shp,WB_A3,-1,-1;WOE_ID "WOE_ID" true true false 8 Long 0 8 ,First,#,Y:\KevinD\AS OF NOV 17 EOD\10m_cultural\ne_10m_admin_0_countries.shp,WOE_ID,-1,-1;WOE_ID_EH "WOE_ID_EH" true true false 8 Long 0 8 ,First,#,Y:\KevinD\AS OF NOV 17 EOD\10m_cultural\ne_10m_admin_0_countries.shp,WOE_ID_EH,-1,-1;WOE_NOTE "WOE_NOTE" true true false 167 Text 0 0 ,First,#,Y:\KevinD\AS OF NOV 17 EOD\10m_cultural\ne_10m_admin_0_countries.shp,WOE_NOTE,-1,-1;ADM0_A3_IS "ADM0_A3_IS" true true false 3 Text 0 0 ,First,#,Y:\KevinD\AS OF NOV 17 EOD\10m_cultural\ne_10m_admin_0_countries.shp,ADM0_A3_IS,-1,-1;ADM0_A3_US "ADM0_A3_US" true true false 3 Text 0 0 ,First,#,Y:\KevinD\AS OF NOV 17 EOD\10m_cultural\ne_10m_admin_0_countries.shp,ADM0_A3_US,-1,-1;ADM0_A3_UN "ADM0_A3_UN" true true false 3 Short 0 3 ,First,#,Y:\KevinD\AS OF NOV 17 EOD\10m_cultural\ne_10m_admin_0_countries.shp,ADM0_A3_UN,-1,-1;ADM0_A3_WB "ADM0_A3_WB" true true false 3 Short 0 3 ,First,#,Y:\KevinD\AS OF NOV 17 EOD\10m_cultural\ne_10m_admin_0_countries.shp,ADM0_A3_WB,-1,-1;CONTINENT "CONTINENT" true true false 23 Text 0 0 ,First,#,Y:\KevinD\AS OF NOV 17 EOD\10m_cultural\ne_10m_admin_0_countries.shp,CONTINENT,-1,-1;REGION_UN "REGION_UN" true true false 23 Text 0 0 ,First,#,Y:\KevinD\AS OF NOV 17 EOD\10m_cultural\ne_10m_admin_0_countries.shp,REGION_UN,-1,-1;SUBREGION "SUBREGION" true true false 25 Text 0 0 ,First,#,Y:\KevinD\AS OF NOV 17 EOD\10m_cultural\ne_10m_admin_0_countries.shp,SUBREGION,-1,-1;REGION_WB "REGION_WB" true true false 26 Text 0 0 ,First,#,Y:\KevinD\AS OF NOV 17 EOD\10m_cultural\ne_10m_admin_0_countries.shp,REGION_WB,-1,-1;NAME_LEN "NAME_LEN" true true false 2 Short 0 2 ,First,#,Y:\KevinD\AS OF NOV 17 EOD\10m_cultural\ne_10m_admin_0_countries.shp,NAME_LEN,-1,-1;LONG_LEN "LONG_LEN" true true false 2 Short 0 2 ,First,#,Y:\KevinD\AS OF NOV 17 EOD\10m_cultural\ne_10m_admin_0_countries.shp,LONG_LEN,-1,-1;ABBREV_LEN "ABBREV_LEN" true true false 2 Short 0 2 ,First,#,Y:\KevinD\AS OF NOV 17 EOD\10m_cultural\ne_10m_admin_0_countries.shp,ABBREV_LEN,-1,-1;TINY "TINY" true true false 3 Short 0 3 ,First,#,Y:\KevinD\AS OF NOV 17 EOD\10m_cultural\ne_10m_admin_0_countries.shp,TINY,-1,-1;HOMEPART "HOMEPART" true true false 3 Short 0 3 ,First,#,Y:\KevinD\AS OF NOV 17 EOD\10m_cultural\ne_10m_admin_0_countries.shp,HOMEPART,-1,-1;MIN_ZOOM "MIN_ZOOM" true true false 3 Float 1 2 ,First,#,Y:\KevinD\AS OF NOV 17 EOD\10m_cultural\ne_10m_admin_0_countries.shp,MIN_ZOOM,-1,-1;MIN_LABEL "MIN_LABEL" true true false 3 Float 1 2 ,First,#,Y:\KevinD\AS OF NOV 17 EOD\10m_cultural\ne_10m_admin_0_countries.shp,MIN_LABEL,-1,-1;MAX_LABEL "MAX_LABEL" true true false 4 Float 1 3 ,First,#,Y:\KevinD\AS OF NOV 17 EOD\10m_cultural\ne_10m_admin_0_countries.shp,MAX_LABEL,-1,-1;NE_ID "NE_ID" true true false 10 Long 0 10 ,First,#,Y:\KevinD\AS OF NOV 17 EOD\10m_cultural\ne_10m_admin_0_countries.shp,NE_ID,-1,-1;WIKIDATAID "WIKIDATAID" true true false 8 Text 0 0 ,First,#,Y:\KevinD\AS OF NOV 17 EOD\10m_cultural\ne_10m_admin_0_countries.shp,WIKIDATAID,-1,-1;NAME_AR "NAME_AR" true true false 72 Text 0 0 ,First,#,Y:\KevinD\AS OF NOV 17 EOD\10m_cultural\ne_10m_admin_0_countries.shp,NAME_AR,-1,-1;NAME_BN "NAME_BN" true true false 148 Text 0 0 ,First,#,Y:\KevinD\AS OF NOV 17 EOD\10m_cultural\ne_10m_admin_0_countries.shp,NAME_BN,-1,-1;NAME_DE "NAME_DE" true true false 46 Text 0 0 ,First,#,Y:\KevinD\AS OF NOV 17 EOD\10m_cultural\ne_10m_admin_0_countries.shp,NAME_DE,-1,-1;NAME_EN "NAME_EN" true true false 44 Text 0 0 ,First,#,Y:\KevinD\AS OF NOV 17 EOD\10m_cultural\ne_10m_admin_0_countries.shp,NAME_EN,-1,-1;NAME_ES "NAME_ES" true true false 44 Text 0 0 ,First,#,Y:\KevinD\AS OF NOV 17 EOD\10m_cultural\ne_10m_admin_0_countries.shp,NAME_ES,-1,-1;NAME_FR "NAME_FR" true true false 54 Text 0 0 ,First,#,Y:\KevinD\AS OF NOV 17 EOD\10m_cultural\ne_10m_admin_0_countries.shp,NAME_FR,-1,-1;NAME_EL "NAME_EL" true true false 88 Text 0 0 ,First,#,Y:\KevinD\AS OF NOV 17 EOD\10m_cultural\ne_10m_admin_0_countries.shp,NAME_EL,-1,-1;NAME_HI "NAME_HI" true true false 126 Text 0 0 ,First,#,Y:\KevinD\AS OF NOV 17 EOD\10m_cultural\ne_10m_admin_0_countries.shp,NAME_HI,-1,-1;NAME_HU "NAME_HU" true true false 52 Text 0 0 ,First,#,Y:\KevinD\AS OF NOV 17 EOD\10m_cultural\ne_10m_admin_0_countries.shp,NAME_HU,-1,-1;NAME_ID "NAME_ID" true true false 46 Text 0 0 ,First,#,Y:\KevinD\AS OF NOV 17 EOD\10m_cultural\ne_10m_admin_0_countries.shp,NAME_ID,-1,-1;NAME_IT "NAME_IT" true true false 48 Text 0 0 ,First,#,Y:\KevinD\AS OF NOV 17 EOD\10m_cultural\ne_10m_admin_0_countries.shp,NAME_IT,-1,-1;NAME_JA "NAME_JA" true true false 63 Text 0 0 ,First,#,Y:\KevinD\AS OF NOV 17 EOD\10m_cultural\ne_10m_admin_0_countries.shp,NAME_JA,-1,-1;NAME_KO "NAME_KO" true true false 47 Text 0 0 ,First,#,Y:\KevinD\AS OF NOV 17 EOD\10m_cultural\ne_10m_admin_0_countries.shp,NAME_KO,-1,-1;NAME_NL "NAME_NL" true true false 49 Text 0 0 ,First,#,Y:\KevinD\AS OF NOV 17 EOD\10m_cultural\ne_10m_admin_0_countries.shp,NAME_NL,-1,-1;NAME_PL "NAME_PL" true true false 47 Text 0 0 ,First,#,Y:\KevinD\AS OF NOV 17 EOD\10m_cultural\ne_10m_admin_0_countries.shp,NAME_PL,-1,-1;NAME_PT "NAME_PT" true true false 43 Text 0 0 ,First,#,Y:\KevinD\AS OF NOV 17 EOD\10m_cultural\ne_10m_admin_0_countries.shp,NAME_PT,-1,-1;NAME_RU "NAME_RU" true true false 86 Text 0 0 ,First,#,Y:\KevinD\AS OF NOV 17 EOD\10m_cultural\ne_10m_admin_0_countries.shp,NAME_RU,-1,-1;NAME_SV "NAME_SV" true true false 57 Text 0 0 ,First,#,Y:\KevinD\AS OF NOV 17 EOD\10m_cultural\ne_10m_admin_0_countries.shp,NAME_SV,-1,-1;NAME_TR "NAME_TR" true true false 42 Text 0 0 ,First,#,Y:\KevinD\AS OF NOV 17 EOD\10m_cultural\ne_10m_admin_0_countries.shp,NAME_TR,-1,-1;NAME_VI "NAME_VI" true true false 56 Text 0 0 ,First,#,Y:\KevinD\AS OF NOV 17 EOD\10m_cultural\ne_10m_admin_0_countries.shp,NAME_VI,-1,-1;NAME_ZH "NAME_ZH" true true false 36 Text 0 0 ,First,#,Y:\KevinD\AS OF NOV 17 EOD\10m_cultural\ne_10m_admin_0_countries.shp,NAME_ZH,-1,-1;WB_NAME "WB_NAME" true true false 50 Text 0 0 ,First,#,Y:\KevinD\AS OF NOV 17 EOD\10m_cultural\ne_10m_admin_0_countries.shp,WB_NAME,-1,-1;WB_RULES "WB_RULES" true true false 100 Text 0 0 ,First,#,Y:\KevinD\AS OF NOV 17 EOD\10m_cultural\ne_10m_admin_0_countries.shp,WB_RULES,-1,-1;tmp_ADD "tmp_ADD" true true false 1 Text 0 0 ,First,#,Y:\KevinD\AS OF NOV 17 EOD\10m_cultural\ne_10m_admin_0_countries.shp,tmp_ADD,-1,-1;WB_REGION "WB_REGION" true true false 5 Text 0 0 ,First,#,Y:\KevinD\AS OF NOV 17 EOD\10m_cultural\ne_10m_admin_0_countries.shp,WB_REGION,-1,-1" #</Process><Process ToolSource="c:\program files\arcgis\pro\Resources\ArcToolbox\Toolboxes\Data Management Tools.tbx\DeleteField" Date="20200212" Time="145240">DeleteField ne_10m_WB_admin_0_countries scalerank</Process><Process ToolSource="c:\program files\arcgis\pro\Resources\ArcToolbox\Toolboxes\Data Management Tools.tbx\DeleteField" Date="20200212" Time="145247">DeleteField ne_10m_WB_admin_0_countries LABELRANK</Process><Process ToolSource="c:\program files\arcgis\pro\Resources\ArcToolbox\Toolboxes\Data Management Tools.tbx\DeleteField" Date="20200212" Time="145258">DeleteField ne_10m_WB_admin_0_countries SOV_A3</Process><Process ToolSource="c:\program files\arcgis\pro\Resources\ArcToolbox\Toolboxes\Data Management Tools.tbx\DeleteField" Date="20200212" Time="145304">DeleteField ne_10m_WB_admin_0_countries ADM0_DIF</Process><Process ToolSource="c:\program files\arcgis\pro\Resources\ArcToolbox\Toolboxes\Data Management Tools.tbx\DeleteField" Date="20200212" Time="145329">DeleteField ne_10m_WB_admin_0_countries ADM0_A3</Process><Process ToolSource="c:\program files\arcgis\pro\Resources\ArcToolbox\Toolboxes\Data Management Tools.tbx\DeleteField" Date="20200212" Time="145334">DeleteField ne_10m_WB_admin_0_countries GEOU_DIF</Process><Process ToolSource="c:\program files\arcgis\pro\Resources\ArcToolbox\Toolboxes\Data Management Tools.tbx\DeleteField" Date="20200212" Time="145339">DeleteField ne_10m_WB_admin_0_countries GEOUNIT</Process><Process ToolSource="c:\program files\arcgis\pro\Resources\ArcToolbox\Toolboxes\Data Management Tools.tbx\DeleteField" Date="20200212" Time="145346">DeleteField ne_10m_WB_admin_0_countries GU_A3</Process><Process ToolSource="c:\program files\arcgis\pro\Resources\ArcToolbox\Toolboxes\Data Management Tools.tbx\DeleteField" Date="20200212" Time="145358">DeleteField ne_10m_WB_admin_0_countries SU_DIF</Process><Process ToolSource="c:\program files\arcgis\pro\Resources\ArcToolbox\Toolboxes\Data Management Tools.tbx\DeleteField" Date="20200212" Time="145403">DeleteField ne_10m_WB_admin_0_countries SUBUNIT</Process><Process ToolSource="c:\program files\arcgis\pro\Resources\ArcToolbox\Toolboxes\Data Management Tools.tbx\DeleteField" Date="20200212" Time="145408">DeleteField ne_10m_WB_admin_0_countries SU_A3</Process><Process ToolSource="c:\program files\arcgis\pro\Resources\ArcToolbox\Toolboxes\Data Management Tools.tbx\DeleteField" Date="20200212" Time="145415">DeleteField ne_10m_WB_admin_0_countries BRK_DIFF</Process><Process ToolSource="c:\program files\arcgis\pro\Resources\ArcToolbox\Toolboxes\Data Management Tools.tbx\DeleteField" Date="20200212" Time="145422">DeleteField ne_10m_WB_admin_0_countries NAME</Process><Process ToolSource="c:\program files\arcgis\pro\Resources\ArcToolbox\Toolboxes\Data Management Tools.tbx\DeleteField" Date="20200212" Time="145432">DeleteField ne_10m_WB_admin_0_countries NAME_LONG</Process><Process ToolSource="c:\program files\arcgis\pro\Resources\ArcToolbox\Toolboxes\Data Management Tools.tbx\DeleteField" Date="20200212" Time="145444">DeleteField ne_10m_WB_admin_0_countries BRK_A3</Process><Process ToolSource="c:\program files\arcgis\pro\Resources\ArcToolbox\Toolboxes\Data Management Tools.tbx\DeleteField" Date="20200212" Time="145513">DeleteField ne_10m_WB_admin_0_countries BRK_NAME</Process><Process ToolSource="c:\program files\arcgis\pro\Resources\ArcToolbox\Toolboxes\Data Management Tools.tbx\DeleteField" Date="20200212" Time="145517">DeleteField ne_10m_WB_admin_0_countries BRK_GROUP</Process><Process ToolSource="c:\program files\arcgis\pro\Resources\ArcToolbox\Toolboxes\Data Management Tools.tbx\DeleteField" Date="20200212" Time="145522">DeleteField ne_10m_WB_admin_0_countries ABBREV</Process><Process ToolSource="c:\program files\arcgis\pro\Resources\ArcToolbox\Toolboxes\Data Management Tools.tbx\DeleteField" Date="20200212" Time="145527">DeleteField ne_10m_WB_admin_0_countries POSTAL</Process><Process ToolSource="c:\program files\arcgis\pro\Resources\ArcToolbox\Toolboxes\Data Management Tools.tbx\DeleteField" Date="20200212" Time="145557">DeleteField ne_10m_WB_admin_0_countries NAME_CIAWF</Process><Process ToolSource="c:\program files\arcgis\pro\Resources\ArcToolbox\Toolboxes\Data Management Tools.tbx\DeleteField" Date="20200212" Time="145604">DeleteField ne_10m_WB_admin_0_countries NOTE_ADM0</Process><Process ToolSource="c:\program files\arcgis\pro\Resources\ArcToolbox\Toolboxes\Data Management Tools.tbx\DeleteField" Date="20200212" Time="145611">DeleteField ne_10m_WB_admin_0_countries NOTE_BRK</Process><Process ToolSource="c:\program files\arcgis\pro\Resources\ArcToolbox\Toolboxes\Data Management Tools.tbx\DeleteField" Date="20200212" Time="145616">DeleteField ne_10m_WB_admin_0_countries NAME_SORT</Process><Process ToolSource="c:\program files\arcgis\pro\Resources\ArcToolbox\Toolboxes\Data Management Tools.tbx\DeleteField" Date="20200212" Time="145623">DeleteField ne_10m_WB_admin_0_countries NAME_ALT</Process><Process ToolSource="c:\program files\arcgis\pro\Resources\ArcToolbox\Toolboxes\Data Management Tools.tbx\DeleteField" Date="20200212" Time="145641">DeleteField ne_10m_WB_admin_0_countries MAPCOLOR7;MAPCOLOR8;MAPCOLOR9;MAPCOLOR13</Process><Process ToolSource="c:\program files\arcgis\pro\Resources\ArcToolbox\Toolboxes\Data Management Tools.tbx\DeleteField" Date="20200212" Time="145709">DeleteField ne_10m_WB_admin_0_countries WIKIPEDIA</Process><Process ToolSource="c:\program files\arcgis\pro\Resources\ArcToolbox\Toolboxes\Data Management Tools.tbx\DeleteField" Date="20200212" Time="145750">DeleteField ne_10m_WB_admin_0_countries WOE_ID</Process><Process ToolSource="c:\program files\arcgis\pro\Resources\ArcToolbox\Toolboxes\Data Management Tools.tbx\DeleteField" Date="20200212" Time="145801">DeleteField ne_10m_WB_admin_0_countries WOE_ID_EH;WOE_NOTE</Process><Process ToolSource="c:\program files\arcgis\pro\Resources\ArcToolbox\Toolboxes\Data Management Tools.tbx\DeleteField" Date="20200212" Time="145814">DeleteField ne_10m_WB_admin_0_countries ADM0_A3_US;ADM0_A3_UN;ADM0_A3_WB</Process><Process ToolSource="c:\program files\arcgis\pro\Resources\ArcToolbox\Toolboxes\Data Management Tools.tbx\DeleteField" Date="20200212" Time="145827">DeleteField ne_10m_WB_admin_0_countries NAME_LEN</Process><Process ToolSource="c:\program files\arcgis\pro\Resources\ArcToolbox\Toolboxes\Data Management Tools.tbx\DeleteField" Date="20200212" Time="145855">DeleteField ne_10m_WB_admin_0_countries LONG_LEN;ABBREV_LEN;TINY;HOMEPART;MIN_ZOOM;MIN_LABEL;MAX_LABEL</Process><Process ToolSource="c:\program files\arcgis\pro\Resources\ArcToolbox\Toolboxes\Data Management Tools.tbx\DeleteField" Date="20200212" Time="145910">DeleteField ne_10m_WB_admin_0_countries NE_ID;WIKIDATAID</Process><Process ToolSource="c:\program files\arcgis\pro\Resources\ArcToolbox\Toolboxes\Data Management Tools.tbx\DeleteField" Date="20200212" Time="145941">DeleteField ne_10m_WB_admin_0_countries tmp_ADD</Process><Process ToolSource="c:\program files\arcgis\pro\Resources\ArcToolbox\Toolboxes\Data Management Tools.tbx\DeleteField" Date="20200212" Time="150001">DeleteField ne_10m_WB_admin_0_countries ADM0_A3_IS</Process><Process ToolSource="c:\program files\arcgis\pro\Resources\ArcToolbox\Toolboxes\Data Management Tools.tbx\DeleteField" Date="20200212" Time="150027">DeleteField ne_10m_WB_admin_0_countries ADMIN</Process><Process ToolSource="c:\program files\arcgis\pro\Resources\ArcToolbox\Toolboxes\Data Management Tools.tbx\DeleteField" Date="20200212" Time="150030">DeleteField ne_10m_WB_admin_0_countries SOVEREIGNT</Process><Process ToolSource="c:\program files\arcgis\pro\Resources\ArcToolbox\toolboxes\Data Management Tools.tbx\CopyFeatures" Date="20200212" Time="151146">CopyFeatures ne_10m_WB_admin_0_countries M:\Gaurav\DEC\DDH\WorldBoundaries\WB_countries_Admin0_10m.shp # # # #</Process></lineage><itemProps><itemName Sync="TRUE">WB_countries_Admin0_10m</itemName><imsContentType Sync="TRUE">002</imsContentType><itemLocation><linkage Sync="TRUE">file://\\DECFILE\DEC-DEPT\DECDG2\Gaurav\DEC\DDH\WorldBoundaries\WB_countries_Admin0_10m.shp</linkage><protocol Sync="TRUE">Local Area Network</protocol></itemLocation><itemSize Sync="TRUE">0.000</itemSize></itemProps><coordRef><type Sync="TRUE">Geographic</type><geogcsn Sync="TRUE">GCS_WGS_1984</geogcsn><csUnits Sync="TRUE">Angular Unit: Degree (0.017453)</csUnits><peXml Sync="TRUE">&lt;GeographicCoordinateSystem xsi:type='typens:GeographicCoordinateSystem' xmlns:xsi='http://www.w3.org/2001/XMLSchema-instance' xmlns:xs='http://www.w3.org/2001/XMLSchema' xmlns:typens='http://www.esri.com/schemas/ArcGIS/2.2.0'&gt;&lt;WKT&gt;GEOGCS[&amp;quot;GCS_WGS_1984&amp;quot;,DATUM[&amp;quot;D_WGS_1984&amp;quot;,SPHEROID[&amp;quot;WGS_1984&amp;quot;,6378137.0,298.257223563]],PRIMEM[&amp;quot;Greenwich&amp;quot;,0.0],UNIT[&amp;quot;Degree&amp;quot;,0.0174532925199433],AUTHORITY[&amp;quot;EPSG&amp;quot;,4326]]&lt;/WKT&gt;&lt;XOrigin&gt;-400&lt;/XOrigin&gt;&lt;YOrigin&gt;-400&lt;/YOrigin&gt;&lt;XYScale&gt;11258999068426.238&lt;/XYScale&gt;&lt;ZOrigin&gt;-100000&lt;/ZOrigin&gt;&lt;ZScale&gt;10000&lt;/ZScale&gt;&lt;MOrigin&gt;-100000&lt;/MOrigin&gt;&lt;MScale&gt;10000&lt;/MScale&gt;&lt;XYTolerance&gt;8.983152841195215e-09&lt;/XYTolerance&gt;&lt;ZTolerance&gt;0.001&lt;/ZTolerance&gt;&lt;MTolerance&gt;0.001&lt;/MTolerance&gt;&lt;HighPrecision&gt;true&lt;/HighPrecision&gt;&lt;LeftLongitude&gt;-180&lt;/LeftLongitude&gt;&lt;WKID&gt;4326&lt;/WKID&gt;&lt;LatestWKID&gt;4326&lt;/LatestWKID&gt;&lt;/GeographicCoordinateSystem&gt;</peXml></coordRef><copyHistory><copy source="R:\______________NOV_2019\11_NaturalEarth_Update_ 66379\GIS\ne_10m_WB\ne_10m_admin_0_countries" dest="\\10.1.10.96\World_Bank\______________NOV_2019\11_NaturalEarth_Update_ 66379\to_Bruno\20191120_10m_to_Bruno_for_Check\ne_10m_admin_0_countries" date="20191120" time="10060500"></copy></copyHistory></DataProperties><SyncDate>20200212</SyncDate><SyncTime>15114500</SyncTime><ModDate>20200212</ModDate><ModTime>15114500</ModTime></Esri><dataIdInfo><envirDesc Sync="TRUE">Microsoft Windows 10 Version 10.0 (Build 17134) ; Esri ArcGIS 12.2.1.12813</envirDesc><dataLang><languageCode value="eng" Sync="TRUE"></languageCode><countryCode value="USA" Sync="TRUE"></countryCode></dataLang><idCitation><resTitle Sync="TRUE">WB_countries_Admin0_10m</resTitle><presForm><PresFormCd value="005" Sync="TRUE"></PresFormCd></presForm></idCitation><spatRpType><SpatRepTypCd value="001" Sync="TRUE"></SpatRepTypCd></spatRpType></dataIdInfo><mdLang><languageCode value="eng" Sync="TRUE"></languageCode><countryCode value="USA" Sync="TRUE"></countryCode></mdLang><distInfo><distFormat><formatName Sync="TRUE">Shapefile</formatName></distFormat><distTranOps><transSize Sync="TRUE">0.000</transSize></distTranOps></distInfo><mdHrLv><ScopeCd value="005" Sync="TRUE"></ScopeCd></mdHrLv><mdHrLvName Sync="TRUE">dataset</mdHrLvName><refSysInfo><RefSystem><refSysID><identCode code="4326" Sync="TRUE"></identCode><idCodeSpace Sync="TRUE">EPSG</idCodeSpace><idVersion Sync="TRUE">6.14(3.0.1)</idVersion></refSysID></RefSystem></refSysInfo><spatRepInfo><VectSpatRep><geometObjs Name="WB_countries_Admin0_10m"><geoObjTyp><GeoObjTypCd value="002" Sync="TRUE"></GeoObjTypCd></geoObjTyp><geoObjCnt Sync="TRUE">0</geoObjCnt></geometObjs><topLvl><TopoLevCd value="001" Sync="TRUE"></TopoLevCd></topLvl></VectSpatRep></spatRepInfo><spdoinfo><ptvctinf><esriterm Name="WB_countries_Admin0_10m"><efeatyp Sync="TRUE">Simple</efeatyp><efeageom code="4" Sync="TRUE"></efeageom><esritopo Sync="TRUE">FALSE</esritopo><efeacnt Sync="TRUE">0</efeacnt><spindex Sync="TRUE">FALSE</spindex><linrefer Sync="TRUE">FALSE</linrefer></esriterm></ptvctinf></spdoinfo><eainfo><detailed Name="WB_countries_Admin0_10m"><enttyp><enttypl Sync="TRUE">WB_countries_Admin0_10m</enttypl><enttypt Sync="TRUE">Feature Class</enttypt><enttypc Sync="TRUE">0</enttypc></enttyp><attr><attrlabl Sync="TRUE">FID</attrlabl><attalias Sync="TRUE">FID</attalias><attrtype Sync="TRUE">OID</attrtype><attwidth Sync="TRUE">4</attwidth><atprecis Sync="TRUE">0</atprecis><attscale Sync="TRUE">0</attscale><attrdef Sync="TRUE">Internal feature number.</attrdef><attrdefs Sync="TRUE">Esri</attrdefs><attrdomv><udom Sync="TRUE">Sequential unique whole numbers that are automatically generated.</udom></attrdomv></attr><attr><attrlabl Sync="TRUE">OBJECTID</attrlabl><attalias Sync="TRUE">OBJECTID</attalias><attrtype Sync="TRUE">Integer</attrtype><attwidth Sync="TRUE">10</attwidth><atprecis Sync="TRUE">10</atprecis><attscale Sync="TRUE">0</attscale><attrdef Sync="TRUE">Internal feature number.</attrdef><attrdefs Sync="TRUE">Esri</attrdefs><attrdomv><udom Sync="TRUE">Sequential unique whole numbers that are automatically generated.</udom></attrdomv></attr><attr><attrlabl Sync="TRUE">Shape</attrlabl><attalias Sync="TRUE">Shape</attalias><attrtype Sync="TRUE">Geometry</attrtype><attwidth Sync="TRUE">0</attwidth><atprecis Sync="TRUE">0</atprecis><attscale Sync="TRUE">0</attscale><attrdef Sync="TRUE">Feature geometry.</attrdef><attrdefs Sync="TRUE">Esri</attrdefs><attrdomv><udom Sync="TRUE">Coordinates defining the features.</udom></attrdomv></attr><attr><attrlabl Sync="TRUE">featurecla</attrlabl><attalias Sync="TRUE">featurecla</attalias><attrtype Sync="TRUE">String</attrtype><attwidth Sync="TRUE">15</attwidth><atprecis Sync="TRUE">0</atprecis><attscale Sync="TRUE">0</attscale></attr><attr><attrlabl Sync="TRUE">LEVEL</attrlabl><attalias Sync="TRUE">LEVEL</attalias><attrtype Sync="TRUE">Integer</attrtype><attwidth Sync="TRUE">5</attwidth><atprecis Sync="TRUE">5</atprecis><attscale Sync="TRUE">0</attscale></attr><attr><attrlabl Sync="TRUE">TYPE</attrlabl><attalias Sync="TRUE">TYPE</attalias><attrtype Sync="TRUE">String</attrtype><attwidth Sync="TRUE">17</attwidth><atprecis Sync="TRUE">0</atprecis><attscale Sync="TRUE">0</attscale></attr><attr><attrlabl Sync="TRUE">FORMAL_EN</attrlabl><attalias Sync="TRUE">FORMAL_EN</attalias><attrtype Sync="TRUE">String</attrtype><attwidth Sync="TRUE">52</attwidth><atprecis Sync="TRUE">0</atprecis><attscale Sync="TRUE">0</attscale></attr><attr><attrlabl Sync="TRUE">FORMAL_FR</attrlabl><attalias Sync="TRUE">FORMAL_FR</attalias><attrtype Sync="TRUE">String</attrtype><attwidth Sync="TRUE">35</attwidth><atprecis Sync="TRUE">0</atprecis><attscale Sync="TRUE">0</attscale></attr><attr><attrlabl Sync="TRUE">POP_EST</attrlabl><attalias Sync="TRUE">POP_EST</attalias><attrtype Sync="TRUE">Integer</attrtype><attwidth Sync="TRUE">10</attwidth><atprecis Sync="TRUE">10</atprecis><attscale Sync="TRUE">0</attscale></attr><attr><attrlabl Sync="TRUE">POP_RANK</attrlabl><attalias Sync="TRUE">POP_RANK</attalias><attrtype Sync="TRUE">Integer</attrtype><attwidth Sync="TRUE">5</attwidth><atprecis Sync="TRUE">5</atprecis><attscale Sync="TRUE">0</attscale></attr><attr><attrlabl Sync="TRUE">GDP_MD_EST</attrlabl><attalias Sync="TRUE">GDP_MD_EST</attalias><attrtype Sync="TRUE">Double</attrtype><attwidth Sync="TRUE">19</attwidth><atprecis Sync="TRUE">0</atprecis><attscale Sync="TRUE">0</attscale></attr><attr><attrlabl Sync="TRUE">POP_YEAR</attrlabl><attalias Sync="TRUE">POP_YEAR</attalias><attrtype Sync="TRUE">Integer</attrtype><attwidth Sync="TRUE">5</attwidth><atprecis Sync="TRUE">5</atprecis><attscale Sync="TRUE">0</attscale></attr><attr><attrlabl Sync="TRUE">LASTCENSUS</attrlabl><attalias Sync="TRUE">LASTCENSUS</attalias><attrtype Sync="TRUE">Integer</attrtype><attwidth Sync="TRUE">5</attwidth><atprecis Sync="TRUE">5</atprecis><attscale Sync="TRUE">0</attscale></attr><attr><attrlabl Sync="TRUE">GDP_YEAR</attrlabl><attalias Sync="TRUE">GDP_YEAR</attalias><attrtype Sync="TRUE">Integer</attrtype><attwidth Sync="TRUE">5</attwidth><atprecis Sync="TRUE">5</atprecis><attscale Sync="TRUE">0</attscale></attr><attr><attrlabl Sync="TRUE">ECONOMY</attrlabl><attalias Sync="TRUE">ECONOMY</attalias><attrtype Sync="TRUE">String</attrtype><attwidth Sync="TRUE">26</attwidth><atprecis Sync="TRUE">0</atprecis><attscale Sync="TRUE">0</attscale></attr><attr><attrlabl Sync="TRUE">INCOME_GRP</attrlabl><attalias Sync="TRUE">INCOME_GRP</attalias><attrtype Sync="TRUE">String</attrtype><attwidth Sync="TRUE">23</attwidth><atprecis Sync="TRUE">0</atprecis><attscale Sync="TRUE">0</attscale></attr><attr><attrlabl Sync="TRUE">FIPS_10_</attrlabl><attalias Sync="TRUE">FIPS_10_</attalias><attrtype Sync="TRUE">String</attrtype><attwidth Sync="TRUE">3</attwidth><atprecis Sync="TRUE">0</atprecis><attscale Sync="TRUE">0</attscale></attr><attr><attrlabl Sync="TRUE">ISO_A2</attrlabl><attalias Sync="TRUE">ISO_A2</attalias><attrtype Sync="TRUE">String</attrtype><attwidth Sync="TRUE">3</attwidth><atprecis Sync="TRUE">0</atprecis><attscale Sync="TRUE">0</attscale></attr><attr><attrlabl Sync="TRUE">ISO_A3</attrlabl><attalias Sync="TRUE">ISO_A3</attalias><attrtype Sync="TRUE">String</attrtype><attwidth Sync="TRUE">3</attwidth><atprecis Sync="TRUE">0</atprecis><attscale Sync="TRUE">0</attscale></attr><attr><attrlabl Sync="TRUE">ISO_A3_EH</attrlabl><attalias Sync="TRUE">ISO_A3_EH</attalias><attrtype Sync="TRUE">String</attrtype><attwidth Sync="TRUE">3</attwidth><atprecis Sync="TRUE">0</atprecis><attscale Sync="TRUE">0</attscale></attr><attr><attrlabl Sync="TRUE">ISO_N3</attrlabl><attalias Sync="TRUE">ISO_N3</attalias><attrtype Sync="TRUE">String</attrtype><attwidth Sync="TRUE">3</attwidth><atprecis Sync="TRUE">0</atprecis><attscale Sync="TRUE">0</attscale></attr><attr><attrlabl Sync="TRUE">UN_A3</attrlabl><attalias Sync="TRUE">UN_A3</attalias><attrtype Sync="TRUE">String</attrtype><attwidth Sync="TRUE">4</attwidth><atprecis Sync="TRUE">0</atprecis><attscale Sync="TRUE">0</attscale></attr><attr><attrlabl Sync="TRUE">WB_A2</attrlabl><attalias Sync="TRUE">WB_A2</attalias><attrtype Sync="TRUE">String</attrtype><attwidth Sync="TRUE">3</attwidth><atprecis Sync="TRUE">0</atprecis><attscale Sync="TRUE">0</attscale></attr><attr><attrlabl Sync="TRUE">WB_A3</attrlabl><attalias Sync="TRUE">WB_A3</attalias><attrtype Sync="TRUE">String</attrtype><attwidth Sync="TRUE">3</attwidth><atprecis Sync="TRUE">0</atprecis><attscale Sync="TRUE">0</attscale></attr><attr><attrlabl Sync="TRUE">CONTINENT</attrlabl><attalias Sync="TRUE">CONTINENT</attalias><attrtype Sync="TRUE">String</attrtype><attwidth Sync="TRUE">23</attwidth><atprecis Sync="TRUE">0</atprecis><attscale Sync="TRUE">0</attscale></attr><attr><attrlabl Sync="TRUE">REGION_UN</attrlabl><attalias Sync="TRUE">REGION_UN</attalias><attrtype Sync="TRUE">String</attrtype><attwidth Sync="TRUE">23</attwidth><atprecis Sync="TRUE">0</atprecis><attscale Sync="TRUE">0</attscale></attr><attr><attrlabl Sync="TRUE">SUBREGION</attrlabl><attalias Sync="TRUE">SUBREGION</attalias><attrtype Sync="TRUE">String</attrtype><attwidth Sync="TRUE">25</attwidth><atprecis Sync="TRUE">0</atprecis><attscale Sync="TRUE">0</attscale></attr><attr><attrlabl Sync="TRUE">REGION_WB</attrlabl><attalias Sync="TRUE">REGION_WB</attalias><attrtype Sync="TRUE">String</attrtype><attwidth Sync="TRUE">26</attwidth><atprecis Sync="TRUE">0</atprecis><attscale Sync="TRUE">0</attscale></attr><attr><attrlabl Sync="TRUE">NAME_AR</attrlabl><attalias Sync="TRUE">NAME_AR</attalias><attrtype Sync="TRUE">String</attrtype><attwidth Sync="TRUE">72</attwidth><atprecis Sync="TRUE">0</atprecis><attscale Sync="TRUE">0</attscale></attr><attr><attrlabl Sync="TRUE">NAME_BN</attrlabl><attalias Sync="TRUE">NAME_BN</attalias><attrtype Sync="TRUE">String</attrtype><attwidth Sync="TRUE">148</attwidth><atprecis Sync="TRUE">0</atprecis><attscale Sync="TRUE">0</attscale></attr><attr><attrlabl Sync="TRUE">NAME_DE</attrlabl><attalias Sync="TRUE">NAME_DE</attalias><attrtype Sync="TRUE">String</attrtype><attwidth Sync="TRUE">46</attwidth><atprecis Sync="TRUE">0</atprecis><attscale Sync="TRUE">0</attscale></attr><attr><attrlabl Sync="TRUE">NAME_EN</attrlabl><attalias Sync="TRUE">NAME_EN</attalias><attrtype Sync="TRUE">String</attrtype><attwidth Sync="TRUE">44</attwidth><atprecis Sync="TRUE">0</atprecis><attscale Sync="TRUE">0</attscale></attr><attr><attrlabl Sync="TRUE">NAME_ES</attrlabl><attalias Sync="TRUE">NAME_ES</attalias><attrtype Sync="TRUE">String</attrtype><attwidth Sync="TRUE">44</attwidth><atprecis Sync="TRUE">0</atprecis><attscale Sync="TRUE">0</attscale></attr><attr><attrlabl Sync="TRUE">NAME_FR</attrlabl><attalias Sync="TRUE">NAME_FR</attalias><attrtype Sync="TRUE">String</attrtype><attwidth Sync="TRUE">54</attwidth><atprecis Sync="TRUE">0</atprecis><attscale Sync="TRUE">0</attscale></attr><attr><attrlabl Sync="TRUE">NAME_EL</attrlabl><attalias Sync="TRUE">NAME_EL</attalias><attrtype Sync="TRUE">String</attrtype><attwidth Sync="TRUE">88</attwidth><atprecis Sync="TRUE">0</atprecis><attscale Sync="TRUE">0</attscale></attr><attr><attrlabl Sync="TRUE">NAME_HI</attrlabl><attalias Sync="TRUE">NAME_HI</attalias><attrtype Sync="TRUE">String</attrtype><attwidth Sync="TRUE">126</attwidth><atprecis Sync="TRUE">0</atprecis><attscale Sync="TRUE">0</attscale></attr><attr><attrlabl Sync="TRUE">NAME_HU</attrlabl><attalias Sync="TRUE">NAME_HU</attalias><attrtype Sync="TRUE">String</attrtype><attwidth Sync="TRUE">52</attwidth><atprecis Sync="TRUE">0</atprecis><attscale Sync="TRUE">0</attscale></attr><attr><attrlabl Sync="TRUE">NAME_ID</attrlabl><attalias Sync="TRUE">NAME_ID</attalias><attrtype Sync="TRUE">String</attrtype><attwidth Sync="TRUE">46</attwidth><atprecis Sync="TRUE">0</atprecis><attscale Sync="TRUE">0</attscale></attr><attr><attrlabl Sync="TRUE">NAME_IT</attrlabl><attalias Sync="TRUE">NAME_IT</attalias><attrtype Sync="TRUE">String</attrtype><attwidth Sync="TRUE">48</attwidth><atprecis Sync="TRUE">0</atprecis><attscale Sync="TRUE">0</attscale></attr><attr><attrlabl Sync="TRUE">NAME_JA</attrlabl><attalias Sync="TRUE">NAME_JA</attalias><attrtype Sync="TRUE">String</attrtype><attwidth Sync="TRUE">63</attwidth><atprecis Sync="TRUE">0</atprecis><attscale Sync="TRUE">0</attscale></attr><attr><attrlabl Sync="TRUE">NAME_KO</attrlabl><attalias Sync="TRUE">NAME_KO</attalias><attrtype Sync="TRUE">String</attrtype><attwidth Sync="TRUE">47</attwidth><atprecis Sync="TRUE">0</atprecis><attscale Sync="TRUE">0</attscale></attr><attr><attrlabl Sync="TRUE">NAME_NL</attrlabl><attalias Sync="TRUE">NAME_NL</attalias><attrtype Sync="TRUE">String</attrtype><attwidth Sync="TRUE">49</attwidth><atprecis Sync="TRUE">0</atprecis><attscale Sync="TRUE">0</attscale></attr><attr><attrlabl Sync="TRUE">NAME_PL</attrlabl><attalias Sync="TRUE">NAME_PL</attalias><attrtype Sync="TRUE">String</attrtype><attwidth Sync="TRUE">47</attwidth><atprecis Sync="TRUE">0</atprecis><attscale Sync="TRUE">0</attscale></attr><attr><attrlabl Sync="TRUE">NAME_PT</attrlabl><attalias Sync="TRUE">NAME_PT</attalias><attrtype Sync="TRUE">String</attrtype><attwidth Sync="TRUE">43</attwidth><atprecis Sync="TRUE">0</atprecis><attscale Sync="TRUE">0</attscale></attr><attr><attrlabl Sync="TRUE">NAME_RU</attrlabl><attalias Sync="TRUE">NAME_RU</attalias><attrtype Sync="TRUE">String</attrtype><attwidth Sync="TRUE">86</attwidth><atprecis Sync="TRUE">0</atprecis><attscale Sync="TRUE">0</attscale></attr><attr><attrlabl Sync="TRUE">NAME_SV</attrlabl><attalias Sync="TRUE">NAME_SV</attalias><attrtype Sync="TRUE">String</attrtype><attwidth Sync="TRUE">57</attwidth><atprecis Sync="TRUE">0</atprecis><attscale Sync="TRUE">0</attscale></attr><attr><attrlabl Sync="TRUE">NAME_TR</attrlabl><attalias Sync="TRUE">NAME_TR</attalias><attrtype Sync="TRUE">String</attrtype><attwidth Sync="TRUE">42</attwidth><atprecis Sync="TRUE">0</atprecis><attscale Sync="TRUE">0</attscale></attr><attr><attrlabl Sync="TRUE">NAME_VI</attrlabl><attalias Sync="TRUE">NAME_VI</attalias><attrtype Sync="TRUE">String</attrtype><attwidth Sync="TRUE">56</attwidth><atprecis Sync="TRUE">0</atprecis><attscale Sync="TRUE">0</attscale></attr><attr><attrlabl Sync="TRUE">NAME_ZH</attrlabl><attalias Sync="TRUE">NAME_ZH</attalias><attrtype Sync="TRUE">String</attrtype><attwidth Sync="TRUE">36</attwidth><atprecis Sync="TRUE">0</atprecis><attscale Sync="TRUE">0</attscale></attr><attr><attrlabl Sync="TRUE">WB_NAME</attrlabl><attalias Sync="TRUE">WB_NAME</attalias><attrtype Sync="TRUE">String</attrtype><attwidth Sync="TRUE">50</attwidth><atprecis Sync="TRUE">0</atprecis><attscale Sync="TRUE">0</attscale></attr><attr><attrlabl Sync="TRUE">WB_RULES</attrlabl><attalias Sync="TRUE">WB_RULES</attalias><attrtype Sync="TRUE">String</attrtype><attwidth Sync="TRUE">100</attwidth><atprecis Sync="TRUE">0</atprecis><attscale Sync="TRUE">0</attscale></attr><attr><attrlabl Sync="TRUE">WB_REGION</attrlabl><attalias Sync="TRUE">WB_REGION</attalias><attrtype Sync="TRUE">String</attrtype><attwidth Sync="TRUE">5</attwidth><atprecis Sync="TRUE">0</atprecis><attscale Sync="TRUE">0</attscale></attr><attr><attrlabl Sync="TRUE">Shape_Leng</attrlabl><attalias Sync="TRUE">Shape_Leng</attalias><attrtype Sync="TRUE">Double</attrtype><attwidth Sync="TRUE">19</attwidth><atprecis Sync="TRUE">0</atprecis><attscale Sync="TRUE">0</attscale></attr><attr><attrlabl Sync="TRUE">Shape_Area</attrlabl><attalias Sync="TRUE">Shape_Area</attalias><attrtype Sync="TRUE">Double</attrtype><attwidth Sync="TRUE">19</attwidth><atprecis Sync="TRUE">0</atprecis><attscale Sync="TRUE">0</attscale><attrdef Sync="TRUE">Area of feature in internal units squared.</attrdef><attrdefs Sync="TRUE">Esri</attrdefs><attrdomv><udom Sync="TRUE">Positive real numbers that are automatically generated.</udom></attrdomv></attr></detailed></eainfo><mdDateSt Sync="TRUE">20200212</mdDateSt><mdChar><CharSetCd value="004" Sync="TRUE"></CharSetCd></mdChar></metadata>
